# Supplementary material for: Plasmacytoid dendritic cells control homeostasis of megakaryopoiesis
Source: Nature. 2024 Jul 10;631(8021):645–53. doi: 10.1038/s41586-024-07671-y (PMC11254756; doi:10.1038/s41586-024-07671-y)
Supplement: Supplementary file 3 — List of differentially expressed genes of MKP clusters (related to Fig. 4g) and a full list of differentially expressed genes shown in pseudotime heat map (related to Fig. 4h). [file 41586_2024_7671_MOESM3_ESM.xlsx]

## Sheet: DEG_cluster
gene	cluster	p_val	avg_log2FC	pct.1	pct.2	p_val_adj
AY036118	0	0	1.38882	0.894	0.494	0
Camk1d	0	0	1.13304	0.996	0.976	0
Gm42418	0	0	1.13162	1	0.998	0
Cmss1	0	0	0.893548	0.998	0.998	0
Cdk8	0	4.15664e-161	0.994081	0.838	0.803	8.11666e-157
Npm1	0	6.65722e-132	0.573813	0.966	0.963	1.29996e-127
Ncl	0	1.54924e-108	0.615556	0.916	0.893	3.02519e-104
Gphn	0	3.16221e-85	0.946572	0.718	0.742	6.17485e-81
Hexb	0	1.36675e-84	0.968724	0.671	0.655	2.66886e-80
Lars2	0	2.59693e-68	0.85762	0.698	0.725	5.07102e-64
Hist1h4d	0	1.37565e-52	0.437845	0.843	0.871	2.68623e-48
Hsp90aa1	0	3.85023e-42	0.456849	0.824	0.853	7.51835e-38
Eif2s2	0	1.09429e-40	0.597378	0.734	0.82	2.13682e-36
Pabpc1	0	2.84059e-36	0.468077	0.782	0.876	5.54682e-32
Mphosph8	0	1.05992e-35	0.260763	0.16	0.35	2.0697e-31
Sdha	0	3.84749e-33	0.250771	0.183	0.383	7.513e-29
Fam120a	0	3.55827e-32	0.292952	0.155	0.335	6.94824e-28
Ccdc34	0	1.59432e-31	0.286684	0.203	0.406	3.11324e-27
Exosc3	0	2.71353e-31	0.272055	0.185	0.382	5.29871e-27
Esf1	0	3.04889e-31	0.293648	0.188	0.383	5.95356e-27
Gmps	0	1.46295e-30	0.251676	0.206	0.413	2.8567e-26
Tcerg1	0	6.01399e-30	0.278096	0.235	0.461	1.17435e-25
Mtln	0	6.19621e-30	0.274484	0.18	0.367	1.20993e-25
Elavl1	0	1.33193e-29	0.268044	0.225	0.441	2.60086e-25
Gorasp2	0	1.44177e-29	0.254862	0.155	0.324	2.81534e-25
Trappc10	0	1.879e-29	0.266024	0.139	0.298	3.66913e-25
Vars	0	1.89928e-29	0.268034	0.168	0.348	3.70872e-25
Brix1	0	4.77497e-29	0.265317	0.195	0.39	9.32408e-25
Tbcb	0	5.88125e-29	0.256459	0.249	0.487	1.14843e-24
Smarca4	0	8.09709e-29	0.293938	0.19	0.382	1.58112e-24
Rap1b	0	8.21338e-29	0.395067	0.812	0.891	1.60383e-24
Serbp1	0	2.69044e-28	0.349048	0.86	0.887	5.25362e-24
Kras	0	9.21134e-28	0.283175	0.228	0.45	1.7987e-23
BC005537	0	1.0185e-27	0.259297	0.171	0.343	1.98883e-23
Pdcd6ip	0	1.95626e-27	0.277373	0.166	0.336	3.81999e-23
Ipo5	0	3.70377e-27	0.286515	0.161	0.329	7.23235e-23
U2af2	0	3.82571e-27	0.286175	0.2	0.392	7.47047e-23
Khsrp	0	5.03858e-27	0.306616	0.15	0.309	9.83883e-23
Cltc	0	5.79595e-27	0.279139	0.179	0.356	1.13178e-22
Usp7	0	6.19207e-27	0.301191	0.181	0.359	1.20913e-22
Polr2k	0	1.02472e-26	0.309047	0.23	0.443	2.00097e-22
Spcs3	0	1.35956e-26	0.345621	0.192	0.38	2.65482e-22
Hspa8	0	1.36807e-26	0.295709	0.876	0.909	2.67143e-22
Tnpo3	0	1.44982e-26	0.277015	0.14	0.289	2.83107e-22
Celf1	0	1.77415e-26	0.315017	0.192	0.377	3.46438e-22
Pbrm1	0	2.40701e-26	0.28279	0.244	0.466	4.70017e-22
Txnrd1	0	3.62511e-26	0.266418	0.197	0.381	7.07876e-22
Zcrb1	0	3.75616e-26	0.25517	0.27	0.515	7.33464e-22
Cnot1	0	5.6585e-26	0.309417	0.197	0.384	1.10494e-21
Rad21	0	5.74038e-26	0.257652	0.192	0.375	1.12092e-21
Anapc1	0	9.27946e-26	0.262183	0.117	0.251	1.812e-21
Slirp	0	1.18996e-25	0.279995	0.226	0.432	2.32363e-21
Srp19	0	1.33613e-25	0.26313	0.258	0.498	2.60906e-21
Gtf3c6	0	1.70992e-25	0.293844	0.202	0.391	3.33897e-21
Mob1a	0	2.41658e-25	0.30564	0.153	0.307	4.71885e-21
Snhg1	0	2.60963e-25	0.250764	0.22	0.416	5.09582e-21
Rpa3	0	2.73544e-25	0.274526	0.195	0.375	5.34149e-21
Zfp207	0	4.34776e-25	0.28116	0.22	0.417	8.48987e-21
Set	0	5.55579e-25	0.369226	0.799	0.838	1.08488e-20
Acsl5	0	6.86218e-25	0.300091	0.145	0.294	1.33998e-20
Dnlz	0	7.25726e-25	0.250714	0.132	0.269	1.41712e-20
Vbp1	0	7.99676e-25	0.263643	0.154	0.305	1.56153e-20
Usp14	0	8.03592e-25	0.32899	0.208	0.399	1.56917e-20
Hnrnpul2	0	1.267e-24	0.270938	0.219	0.416	2.47407e-20
Naa15	0	1.5148e-24	0.262011	0.237	0.445	2.95795e-20
E2f8	0	1.60519e-24	0.280129	0.158	0.312	3.13446e-20
Etfa	0	2.6718e-24	0.302645	0.198	0.378	5.21723e-20
Gars	0	3.76022e-24	0.285661	0.189	0.362	7.34259e-20
Rad23b	0	5.04473e-24	0.310405	0.188	0.36	9.85083e-20
Ran	0	6.47237e-24	0.353916	0.813	0.852	1.26386e-19
Prrc2a	0	6.8723e-24	0.350622	0.171	0.334	1.34195e-19
Hspe1	0	7.79911e-24	0.41091	0.737	0.802	1.52293e-19
Cse1l	0	8.14435e-24	0.274579	0.133	0.269	1.59035e-19
Atp5k	0	8.23732e-24	0.530256	0.635	0.745	1.6085e-19
Hars	0	9.71177e-24	0.256566	0.135	0.272	1.89642e-19
Ccar1	0	1.05045e-23	0.315833	0.236	0.44	2.05121e-19
Mrpl53	0	1.08588e-23	0.2945	0.176	0.34	2.12039e-19
Mif	0	1.25042e-23	0.394409	0.744	0.801	2.44169e-19
Lrrc59	0	1.27163e-23	0.259131	0.213	0.401	2.4831e-19
Etfb	0	1.30889e-23	0.536162	0.644	0.75	2.55588e-19
Hnrnpa2b1	0	1.63902e-23	0.398663	0.78	0.838	3.20052e-19
Wdr75	0	2.36397e-23	0.257815	0.145	0.287	4.61613e-19
Wdr5	0	3.30882e-23	0.278749	0.128	0.26	6.46114e-19
Huwe1	0	6.03818e-23	0.293428	0.252	0.463	1.17908e-18
Psmc6	0	2.26206e-22	0.258545	0.259	0.48	4.41713e-18
Ide	0	2.3744e-22	0.295778	0.123	0.25	4.63649e-18
Baz1b	0	2.56258e-22	0.292245	0.238	0.443	5.00396e-18
Ddx1	0	6.88338e-22	0.322789	0.224	0.414	1.34412e-17
Cox20	0	8.73562e-22	0.283668	0.251	0.458	1.7058e-17
Noc2l	0	4.08294e-21	0.296983	0.201	0.373	7.97276e-17
Hdac2	0	4.42184e-21	0.335528	0.191	0.354	8.63452e-17
Nudcd2	0	5.60599e-21	0.301395	0.219	0.403	1.09468e-16
Mrps18c	0	6.55001e-21	0.272424	0.26	0.475	1.27902e-16
Khdrbs1	0	6.97301e-21	0.316233	0.276	0.503	1.36162e-16
Cetn3	0	6.99121e-21	0.294713	0.283	0.514	1.36517e-16
Ddb1	0	1.0035e-20	0.379724	0.179	0.335	1.95953e-16
Stx4a	0	1.13173e-20	0.346807	0.164	0.308	2.20993e-16
Ube3a	0	1.19871e-20	0.324381	0.246	0.45	2.34072e-16
Eif3g	0	5.02366e-20	0.283229	0.261	0.472	9.80971e-16
Psmc1	0	5.29504e-20	0.305232	0.253	0.454	1.03396e-15
Snhg3	0	5.32154e-20	0.272803	0.232	0.416	1.03914e-15
Rangap1	0	6.41397e-20	0.350627	0.18	0.334	1.25246e-15
Qdpr	0	7.39332e-20	0.250372	0.146	0.275	1.44369e-15
Tab2	0	1.00956e-19	0.414525	0.2	0.366	1.97136e-15
Eif2s3x	0	1.43241e-19	0.296471	0.13	0.25	2.79706e-15
Tuba1b	0	1.94043e-19	0.465266	0.657	0.716	3.78908e-15
Hcfc1	0	2.0564e-19	0.324621	0.14	0.267	4.01554e-15
Kars	0	2.39154e-19	0.290116	0.131	0.251	4.66997e-15
Sltm	0	2.59361e-19	0.253128	0.299	0.526	5.06454e-15
Trim28	0	2.70774e-19	0.37538	0.207	0.377	5.2874e-15
Wdr1	0	2.80829e-19	0.308315	0.226	0.405	5.48374e-15
Ubxn2a	0	6.00784e-19	0.289645	0.196	0.352	1.17315e-14
Bclaf1	0	6.26322e-19	0.254933	0.317	0.556	1.22302e-14
Cpsf2	0	1.43501e-18	0.418519	0.205	0.369	2.80215e-14
Polr2m	0	3.08822e-18	0.353553	0.237	0.424	6.03036e-14
Hspd1	0	3.38317e-18	0.501969	0.63	0.703	6.60632e-14
Eloc	0	3.59774e-18	0.277439	0.3	0.538	7.0253e-14
Pfdn4	0	4.29616e-18	0.362484	0.159	0.292	8.38912e-14
Gse1	0	4.84336e-18	0.356099	0.233	0.404	9.45763e-14
Cfdp1	0	5.96832e-18	0.294163	0.294	0.518	1.16543e-13
Cops9	0	6.35085e-18	0.267276	0.302	0.531	1.24013e-13
Eif4b	0	6.63082e-18	0.403229	0.23	0.412	1.2948e-13
Iars	0	1.09712e-17	0.348018	0.143	0.266	2.14234e-13
Cdkn2d	0	1.66916e-17	0.316089	0.232	0.411	3.25938e-13
Nsun2	0	1.81098e-17	0.34689	0.193	0.345	3.53629e-13
Ctnnb1	0	2.62485e-17	0.394871	0.15	0.278	5.12554e-13
Stap1	0	3.00505e-17	0.27641	0.183	0.322	5.86797e-13
Morf4l2	0	3.29068e-17	0.334264	0.237	0.417	6.42571e-13
Dynll2	0	5.68218e-17	0.299711	0.245	0.425	1.10956e-12
Smc3	0	8.1766e-17	0.26254	0.332	0.577	1.59665e-12
Ddx18	0	9.32632e-17	0.273187	0.28	0.482	1.82115e-12
Dars	0	1.56966e-16	0.390355	0.226	0.396	3.06508e-12
Hpf1	0	1.73377e-16	0.274895	0.303	0.527	3.38553e-12
Ruvbl1	0	2.12689e-16	0.3184	0.253	0.444	4.15317e-12
Tuba4a	0	2.64783e-16	0.650416	0.558	0.69	5.17041e-12
Mgmt	0	3.00202e-16	0.254068	0.165	0.291	5.86205e-12
Eif3d	0	3.23909e-16	0.317202	0.282	0.493	6.32497e-12
Mapre1	0	3.51534e-16	0.288973	0.314	0.55	6.8644e-12
Abce1	0	4.82661e-16	0.375001	0.219	0.381	9.42492e-12
Nap1l1	0	6.01886e-16	0.352744	0.723	0.789	1.1753e-11
Hnrnph1	0	6.44551e-16	0.320856	0.285	0.49	1.25862e-11
Dmac1	0	6.47969e-16	0.357142	0.251	0.441	1.26529e-11
Ppa1	0	9.94651e-16	0.285911	0.242	0.415	1.94225e-11
Caprin1	0	1.37064e-15	0.292954	0.295	0.509	2.67645e-11
Cenpe	0	1.59745e-15	0.335587	0.159	0.282	3.11934e-11
F2r	0	1.9657e-15	0.283666	0.168	0.295	3.83842e-11
Ccna2	0	1.99713e-15	0.282769	0.15	0.266	3.89979e-11
Stip1	0	4.38352e-15	0.370896	0.255	0.438	8.5597e-11
Ndufs6	0	9.54476e-15	0.262049	0.318	0.543	1.8638e-10
Ubtf	0	1.10171e-14	0.389621	0.235	0.402	2.15132e-10
Eef1g	0	1.25807e-14	0.359988	0.685	0.773	2.45663e-10
Rrm1	0	1.49306e-14	0.379925	0.226	0.387	2.9155e-10
Mcm2	0	1.97314e-14	0.398413	0.172	0.3	3.85295e-10
Ddx39	0	2.64714e-14	0.261009	0.295	0.499	5.16908e-10
Nucks1	0	2.71519e-14	0.400095	0.677	0.774	5.30194e-10
Csde1	0	3.10032e-14	0.388831	0.288	0.494	6.05399e-10
Srsf6	0	3.39847e-14	0.360129	0.267	0.454	6.63618e-10
Denr	0	4.47769e-14	0.284772	0.315	0.541	8.74358e-10
Psmd12	0	6.73609e-14	0.353539	0.293	0.504	1.31536e-09
Smarcc1	0	8.25584e-14	0.299827	0.291	0.487	1.61212e-09
Timm8a1	0	1.96453e-13	0.322569	0.25	0.422	3.83615e-09
Mrpl51	0	3.13654e-13	0.313211	0.295	0.498	6.12471e-09
Tomm70a	0	4.44543e-13	0.396712	0.233	0.389	8.6806e-09
Purb	0	5.48289e-13	0.299894	0.34	0.575	1.07064e-08
Pabpc4	0	7.16219e-13	0.349125	0.297	0.496	1.39856e-08
Tars	0	1.05813e-12	0.410825	0.146	0.251	2.06622e-08
Prc1	0	2.1758e-12	0.268263	0.207	0.339	4.24868e-08
Psmd1	0	5.30766e-12	0.408333	0.283	0.473	1.03643e-07
Ppig	0	6.01641e-12	0.303036	0.335	0.556	1.17482e-07
Top2a	0	6.4776e-12	0.491425	0.564	0.618	1.26488e-07
Srsf3	0	7.76613e-12	0.368003	0.661	0.777	1.51649e-07
Rabgap1l	0	9.45909e-12	0.460222	0.595	0.679	1.84708e-07
Slain2	0	1.10008e-11	0.364212	0.25	0.409	2.14813e-07
Cenpw	0	1.1494e-11	0.337483	0.27	0.449	2.24444e-07
Cdv3	0	1.35995e-11	0.256741	0.34	0.567	2.65558e-07
Ppfia1	0	2.12408e-11	0.377886	0.212	0.345	4.14769e-07
Ptbp1	0	2.55441e-11	0.436447	0.275	0.455	4.988e-07
Dkc1	0	2.6141e-11	0.329609	0.306	0.5	5.10455e-07
Vdac3	0	3.94579e-11	0.306116	0.337	0.563	7.70493e-07
Ckap5	0	6.06824e-11	0.359776	0.225	0.364	1.18495e-06
Zranb2	0	7.11734e-11	0.316917	0.332	0.548	1.3898e-06
Cenpf	0	8.06248e-11	0.260057	0.217	0.338	1.57436e-06
Hnrnpab	0	1.80386e-10	0.476285	0.554	0.676	3.52241e-06
Cdk1	0	1.91996e-10	0.340497	0.239	0.385	3.74911e-06
Smc2	0	2.04048e-10	0.322096	0.307	0.495	3.98444e-06
Tardbp	0	4.10425e-10	0.433126	0.27	0.439	8.01436e-06
Fkbp4	0	5.91452e-10	0.251761	0.329	0.526	1.15493e-05
Ak2	0	6.64875e-10	0.258478	0.341	0.556	1.2983e-05
Hspa4	0	7.85587e-10	0.254282	0.364	0.595	1.53402e-05
Thoc7	0	1.16359e-09	0.281452	0.356	0.579	2.27214e-05
Cct6a	0	1.5043e-09	0.516072	0.524	0.652	2.93745e-05
Rpn1	0	2.16838e-09	0.284911	0.347	0.56	4.2342e-05
Dnajc2	0	2.26129e-09	0.335784	0.339	0.546	4.41561e-05
Hmmr	0	2.29237e-09	0.328075	0.16	0.253	4.4763e-05
Hnrnpu	0	2.38003e-09	0.408092	0.593	0.727	4.64749e-05
Abcf1	0	3.68413e-09	0.272713	0.364	0.595	7.194e-05
Gnl3	0	4.40786e-09	0.276892	0.336	0.535	8.60722e-05
Tal1	0	5.6703e-09	0.346109	0.211	0.327	0.000110724
Eif3a	0	1.20049e-08	0.505567	0.55	0.673	0.00023442
Hmgn3	0	1.24379e-08	0.384455	0.178	0.277	0.000242875
Atp5o	0	1.36305e-08	0.555197	0.511	0.62	0.000266162
Supt16	0	1.38079e-08	0.339896	0.334	0.54	0.000269626
Tceal8	0	2.39466e-08	0.378858	0.161	0.252	0.000467606
Glrx5	0	2.60827e-08	0.363506	0.312	0.497	0.000509316
Cox7b	0	3.73893e-08	0.471182	0.555	0.674	0.000730101
Eif4g2	0	3.91757e-08	0.511991	0.535	0.703	0.000764983
Psmd2	0	3.94253e-08	0.479015	0.25	0.393	0.000769857
Hnrnpa3	0	3.98829e-08	0.383136	0.606	0.736	0.000778793
Mrvi1	0	4.37003e-08	0.713385	0.272	0.254	0.000853335
Cct3	0	4.63506e-08	0.310047	0.352	0.559	0.000905088
Nme1	0	1.14941e-07	0.369125	0.608	0.739	0.00224446
Erbin	0	1.62968e-07	0.387605	0.315	0.487	0.00318228
Ezh2	0	2.02235e-07	0.306542	0.356	0.561	0.00394904
Ptpn11	0	2.28923e-07	0.372609	0.307	0.477	0.00447017
Unc119	0	3.79333e-07	0.274856	0.341	0.537	0.00740724
Syncrip	0	5.24618e-07	0.328332	0.342	0.538	0.0102442
Hmgn2	0	6.78732e-07	0.259184	0.354	0.552	0.0132536
Psme3	0	8.71102e-07	0.492192	0.181	0.272	0.01701
Tbca	0	9.82272e-07	0.353636	0.374	0.602	0.0191808
Tuba8	0	9.94856e-07	0.337507	0.212	0.315	0.0194266
Ssb	0	1.05085e-06	0.445839	0.554	0.703	0.0205199
Cbx5	0	1.35077e-06	0.350794	0.33	0.512	0.0263765
Eif4a1	0	1.46974e-06	0.294699	0.664	0.773	0.0286996
C1galt1	0	2.6916e-06	0.330588	0.275	0.407	0.0525589
Ndufa5	0	3.00824e-06	0.307065	0.362	0.56	0.0587418
Eif3j1	0	4.96459e-06	0.335385	0.364	0.57	0.0969436
Ddx39b	0	5.55878e-06	0.325119	0.357	0.553	0.108546
Mybbp1a	0	5.83628e-06	0.38352	0.3	0.452	0.113965
Srsf1	0	9.82126e-06	0.519354	0.271	0.413	0.19178
St13	0	1.05732e-05	0.338208	0.372	0.578	0.206463
Lims1	0	1.1749e-05	0.433589	0.565	0.715	0.229423
Lsm6	0	1.50644e-05	0.283023	0.38	0.592	0.294163
Ddx5	0	1.90191e-05	0.283905	0.633	0.805	0.371386
Chd4	0	1.92331e-05	0.317469	0.395	0.605	0.375565
Atp5g3	0	2.03879e-05	0.361466	0.534	0.691	0.398114
Jarid2	0	2.45583e-05	0.42885	0.315	0.47	0.47955
Cks1b	0	3.46661e-05	0.342841	0.339	0.518	0.676924
Cct8	0	3.91832e-05	0.556335	0.469	0.609	0.76513
Kpnb1	0	3.9801e-05	0.573718	0.251	0.374	0.777195
Nars	0	4.32465e-05	0.34991	0.361	0.559	0.844474
Cavin2	0	4.34373e-05	0.359453	0.499	0.572	0.8482
Prmt1	0	5.2308e-05	0.259262	0.383	0.575	1
Eif1ax	0	5.34151e-05	0.345419	0.366	0.57	1
Eprs	0	5.64752e-05	0.444411	0.337	0.513	1
Hist1h1e	0	6.95359e-05	0.259813	0.633	0.744	1
Gspt1	0	0.000111694	0.273072	0.385	0.582	1
Eif3b	0	0.000173392	0.488128	0.295	0.44	1
Bmp2k	0	0.000187624	0.427172	0.295	0.431	1
Jpt1	0	0.000241714	0.253656	0.411	0.626	1
Ube2c	0	0.000244358	0.412556	0.39	0.417	1
G3bp1	0	0.000262089	0.342897	0.385	0.583	1
Pcna	0	0.000304776	0.385383	0.345	0.519	1
Serpine2	0	0.000320846	0.266463	0.276	0.382	1
Pdcd5	0	0.000346026	0.333212	0.402	0.617	1
Llph	0	0.000421886	0.267557	0.413	0.625	1
Ciao2a	0	0.000494186	0.464354	0.279	0.403	1
Tmem258	0	0.0007024	0.339471	0.37	0.547	1
Ddx3x	0	0.000741389	0.531904	0.252	0.361	1
Sarnp	0	0.000835041	0.269387	0.431	0.658	1
Anp32e	0	0.000840391	0.30784	0.389	0.581	1
Hist1h2ab	0	0.0014366	0.343018	0.258	0.357	1
Mob1b	0	0.00177154	0.476129	0.217	0.298	1
Smarca5	0	0.00326427	0.278985	0.425	0.638	1
Atp5a1	0	0.00331651	0.29934	0.562	0.736	1
AU020206	0	0.00412073	0.689633	0.365	0.44	1
Nol7	0	0.00483993	0.268243	0.436	0.662	1
Sod1	0	0.0049416	0.480151	0.352	0.517	1
Hnrnpf	0	0.00638945	0.262519	0.598	0.757	1
Kif5b	0	0.00808762	0.476227	0.378	0.572	1
Tsc22d1	1	0	4.30622	0.965	0.358	0
Ctla2a	1	0	4.13553	0.999	0.688	0
Myl9	1	0	4.08223	0.918	0.103	0
Nrgn	1	0	3.77896	0.993	0.599	0
Clu	1	0	3.69316	0.896	0.158	0
Gng11	1	0	3.62611	0.974	0.493	0
Gp9	1	0	3.52166	0.891	0.303	0
Clec1b	1	0	3.48828	0.845	0.226	0
Lsm12	1	0	3.33743	0.899	0.566	0
1810058I24Rik	1	0	3.30251	0.972	0.661	0
Ppbp	1	0	3.24042	0.87	0.222	0
Alox12	1	0	3.18346	0.777	0.078	0
Cd9	1	0	3.03072	0.983	0.648	0
Thbs1	1	0	3.02016	0.65	0.1	0
Pttg1ip	1	0	2.73626	0.777	0.327	0
Hist1h2bc	1	0	2.67236	0.856	0.427	0
Cald1	1	0	2.66426	0.654	0.083	0
Ywhah	1	0	2.65289	0.921	0.646	0
Ctla2b	1	0	2.63565	0.697	0.18	0
Dap	1	0	2.57106	0.749	0.325	0
Aldh2	1	0	2.46714	0.898	0.593	0
Ecm1	1	0	2.4471	0.523	0.043	0
F5	1	0	2.40583	0.557	0.09	0
Fth1	1	0	2.40408	0.994	0.93	0
Zyx	1	0	2.36066	0.87	0.543	0
Parvb	1	0	2.33299	0.651	0.145	0
Treml1	1	0	2.32626	0.721	0.302	0
Tpm4	1	0	2.2956	0.802	0.401	0
Gas2l1	1	0	2.27817	0.532	0.059	0
Myl6	1	0	2.27516	0.994	0.937	0
Cd226	1	0	2.27262	0.524	0.096	0
Ftl1	1	0	2.24781	0.993	0.891	0
Rgs10	1	0	2.22668	0.876	0.557	0
Tmsb4x	1	0	2.09766	1	0.994	0
Gnas	1	0	2.05149	0.969	0.806	0
Itga2b	1	0	1.96834	0.911	0.588	0
Taldo1	1	0	1.89777	0.884	0.65	0
Mpig6b	1	0	1.8518	0.363	0.023	0
Sh3bgrl2	1	0	1.79222	0.351	0.018	0
Gpx4	1	0	1.64082	0.918	0.8	0
Actg1	1	0	1.47864	0.982	0.937	0
Srgn	1	0	1.44296	0.951	0.799	0
Actb	1	0	1.28959	0.999	0.982	0
Lyz2	1	0	1.23092	0.885	0.488	0
Gp6	1	5.38026e-300	1.78678	0.36	0.035	1.0506e-295
Mkrn1	1	2.11069e-299	2.4349	0.711	0.344	4.12155e-295
2002-03-01	1	2.52187e-297	2.317	0.638	0.24	4.92445e-293
Hacd4	1	8.01999e-296	2.22771	0.602	0.196	1.56606e-291
Mmd	1	1.37381e-292	2.23712	0.483	0.101	2.68264e-288
Pf4	1	1.0869e-282	0.931879	1	0.853	2.12239e-278
Fhl1	1	6.64695e-276	2.00334	0.445	0.086	1.29795e-271
Ccdc92	1	2.2226e-274	1.48406	0.268	0.012	4.34007e-270
Itga6	1	2.37907e-259	2.18588	0.677	0.335	4.64561e-255
Plek	1	2.02578e-257	1.36179	0.914	0.752	3.95573e-253
Pdlim1	1	2.02259e-256	2.28808	0.628	0.276	3.94951e-252
Gsn	1	1.55896e-254	2.01301	0.558	0.18	3.04418e-250
Itgb5	1	8.83984e-241	1.61388	0.298	0.03	1.72616e-236
Itgb3	1	5.08035e-234	2.0846	0.665	0.338	9.92039e-230
Itm2b	1	1.80153e-229	1.28177	0.887	0.737	3.51785e-225
Sh3bgrl3	1	6.24209e-227	1.21852	0.932	0.797	1.21889e-222
Hist1h1c	1	7.22783e-223	2.0834	0.706	0.443	1.41138e-218
Itgb1	1	2.12553e-214	1.65559	0.754	0.554	4.15052e-210
Nptn	1	5.00264e-203	1.91989	0.62	0.33	9.76865e-199
Gchfr	1	1.21589e-194	1.8937	0.468	0.153	2.37426e-190
Cmss1	1	1.01124e-192	0.692768	1	0.997	1.97466e-188
Tagln2	1	9.49545e-191	1.11274	0.886	0.735	1.85418e-186
Esd	1	1.01795e-187	1.63837	0.733	0.581	1.98775e-183
Gp5	1	7.63504e-184	1.90203	0.551	0.253	1.49089e-179
Bin1	1	2.68217e-181	1.85526	0.617	0.358	5.23748e-177
Serf2	1	7.40757e-179	0.926682	0.961	0.884	1.44648e-174
Odc1	1	5.45046e-175	1.69699	0.676	0.455	1.06431e-170
AY036118	1	1.16333e-173	0.881779	0.975	0.53	2.27164e-169
Cyb5a	1	1.89205e-170	1.82963	0.653	0.455	3.69461e-166
Mylk	1	4.55011e-164	1.52613	0.374	0.1	8.88499e-160
Rac1	1	3.79783e-161	1.44191	0.731	0.603	7.41602e-157
S100a10	1	2.41499e-158	1.36551	0.77	0.565	4.71575e-154
Camk1d	1	4.6873e-157	0.693642	0.999	0.978	9.1529e-153
Gm42418	1	2.57018e-156	0.682098	1	0.998	5.01879e-152
Vwf	1	2.93356e-154	1.66268	0.568	0.295	5.72836e-150
Cnn2	1	3.68228e-149	1.65306	0.636	0.427	7.19038e-145
Cd151	1	2.10879e-141	1.66193	0.345	0.103	4.11784e-137
B2m	1	4.21214e-141	0.967117	0.881	0.803	8.22504e-137
Cdc42ep5	1	1.65375e-136	1.53615	0.339	0.1	3.22929e-132
Stx11	1	9.66331e-136	1.64976	0.409	0.155	1.88695e-131
Clic4	1	7.0925e-135	1.60213	0.588	0.374	1.38495e-130
Cd81	1	1.04445e-131	1.60098	0.599	0.405	2.0395e-127
Lgalsl	1	1.73754e-131	1.56485	0.366	0.119	3.39289e-127
Hpse	1	2.8116e-129	1.36755	0.267	0.061	5.49021e-125
Arhgap10	1	1.29336e-125	1.73527	0.526	0.306	2.52553e-121
R3hdm4	1	1.56095e-125	1.73897	0.534	0.33	3.04807e-121
Flna	1	3.14097e-125	1.64842	0.565	0.353	6.13338e-121
Gatad1	1	8.7023e-120	1.53812	0.601	0.444	1.6993e-115
Tubb2a	1	2.2902e-119	2.82627	0.449	0.218	4.47208e-115
Rasgrp2	1	6.18164e-119	1.31737	0.656	0.502	1.20709e-114
Litaf	1	1.82633e-116	1.60124	0.456	0.23	3.56627e-112
Atox1	1	2.8461e-114	1.25601	0.699	0.612	5.55758e-110
Eif1	1	4.92731e-114	0.726725	0.934	0.9	9.62155e-110
Slc2a3	1	1.75053e-112	1.61838	0.461	0.231	3.41826e-108
Ormdl3	1	6.61655e-112	1.73262	0.39	0.17	1.29201e-107
Prdx6	1	1.2206e-111	1.29971	0.687	0.607	2.38347e-107
Ptpn18	1	2.17555e-111	1.33359	0.701	0.613	4.2482e-107
P2ry12	1	1.31872e-110	1.25583	0.271	0.072	2.57507e-106
Tpm2	1	3.65346e-109	1.50335	0.299	0.089	7.13412e-105
Pdlim7	1	1.52564e-108	1.5138	0.314	0.105	2.97911e-104
Pcmt1	1	2.13146e-108	1.52314	0.579	0.438	4.16211e-104
Pkm	1	3.37463e-108	1.16634	0.701	0.592	6.58963e-104
Esam	1	3.30815e-106	1.44361	0.299	0.097	6.45983e-102
Ybx1	1	6.98297e-106	0.641098	0.956	0.938	1.36357e-101
Fermt3	1	1.05468e-103	1.06516	0.738	0.677	2.05947e-99
Birc2	1	3.92554e-99	1.62631	0.324	0.122	7.66539e-95
Otud7b	1	2.1692e-95	1.5086	0.335	0.133	4.23579e-91
Smim3	1	9.07215e-95	1.43014	0.341	0.138	1.77152e-90
Ilk	1	3.11349e-94	1.56344	0.494	0.313	6.07972e-90
Creg1	1	1.1302e-92	1.10234	0.655	0.567	2.20694e-88
Fcer1g	1	2.34084e-90	0.820094	0.696	0.459	4.57097e-86
Alox5ap	1	2.96208e-89	0.958386	0.654	0.498	5.78405e-85
Uba7	1	3.70576e-88	1.51931	0.371	0.175	7.23623e-84
Derl1	1	5.37352e-88	1.51911	0.496	0.343	1.04929e-83
Myh9	1	2.85489e-87	1.18094	0.641	0.561	5.57474e-83
Tmem40	1	4.03077e-85	1.41916	0.525	0.372	7.87088e-81
Atp2a3	1	1.04725e-84	1.46688	0.438	0.255	2.04497e-80
Inafm2	1	1.17733e-81	1.30747	0.284	0.105	2.29898e-77
Tspo	1	9.55527e-78	0.875146	0.737	0.633	1.86586e-73
Snap23	1	4.50192e-75	1.52162	0.436	0.276	8.79089e-71
Abtb1	1	1.12062e-74	1.29181	0.261	0.099	2.18823e-70
Prkar2b	1	1.93141e-73	1.25911	0.607	0.529	3.77146e-69
Laptm5	1	9.84715e-68	1.14296	0.598	0.536	1.92285e-63
Snca	1	1.446e-63	1.07466	0.294	0.127	2.8236e-59
Ubap1	1	3.27775e-63	1.28845	0.29	0.134	6.40046e-59
Serpinb6a	1	5.12989e-62	1.36356	0.267	0.116	1.00171e-57
S100a1	1	4.15336e-61	1.22214	0.511	0.412	8.11027e-57
Pls1	1	6.48688e-61	1.08374	0.254	0.104	1.26669e-56
Kif2a	1	3.99527e-60	1.07258	0.609	0.583	7.80156e-56
Prr13	1	5.88212e-59	1.25969	0.466	0.339	1.1486e-54
Cdk8	1	5.0961e-57	0.536081	0.826	0.811	9.95115e-53
Pla2g12a	1	3.6754e-56	1.3275	0.305	0.159	7.17696e-52
Tln1	1	6.26291e-56	0.648286	0.769	0.784	1.22296e-51
Gclm	1	7.50214e-55	1.41628	0.52	0.456	1.46494e-50
Mbnl1	1	8.6086e-55	0.7597	0.716	0.724	1.681e-50
Ctsd	1	1.54326e-54	1.18941	0.524	0.453	3.01352e-50
Rida	1	3.44819e-54	1.28136	0.328	0.18	6.73328e-50
Oip5os1	1	3.56971e-54	1.25641	0.501	0.422	6.97057e-50
Dhcr24	1	8.12366e-54	1.11014	0.274	0.129	1.58631e-49
Cavin2	1	1.84447e-53	0.794893	0.635	0.528	3.6017e-49
mt-Co1	1	1.93222e-50	0.426114	0.958	0.897	3.77304e-46
Rnf11	1	1.28612e-49	1.27857	0.365	0.237	2.51141e-45
Lars2	1	2.50598e-49	0.607909	0.728	0.714	4.89342e-45
Gp1bb	1	3.46923e-49	1.26067	0.324	0.19	6.77437e-45
Mmrn1	1	5.35277e-49	1.11967	0.348	0.208	1.04523e-44
Rbpms2	1	1.06267e-47	1.16946	0.362	0.227	2.07508e-43
Itgb2	1	1.81545e-46	1.12182	0.273	0.143	3.54503e-42
Mxi1	1	3.61953e-43	1.22955	0.292	0.168	7.06786e-39
Tle5	1	1.14307e-42	0.805735	0.61	0.611	2.23208e-38
Ipo11	1	3.07254e-40	1.22937	0.408	0.311	5.99976e-36
Ap2m1	1	3.09322e-40	1.16887	0.473	0.426	6.04014e-36
Hist1h4i	1	7.28546e-40	1.31103	0.376	0.277	1.42263e-35
Zfand3	1	2.47324e-39	1.11184	0.415	0.323	4.82949e-35
I830077J02Rik	1	2.79013e-39	1.08597	0.279	0.161	5.4483e-35
Pecam1	1	1.02774e-38	1.1707	0.311	0.197	2.00687e-34
Lyn	1	1.06327e-38	1.04225	0.491	0.443	2.07625e-34
Tesc	1	1.84214e-38	0.857164	0.251	0.125	3.59715e-34
Map2k3	1	7.93615e-37	1.21155	0.365	0.271	1.54969e-32
Ehd4	1	3.60314e-36	1.15672	0.429	0.361	7.03585e-32
Bnip3l	1	7.66888e-36	1.0513	0.486	0.457	1.4975e-31
Rsu1	1	1.43887e-34	0.910849	0.564	0.563	2.80967e-30
Max	1	1.76684e-32	1.27944	0.404	0.344	3.45011e-28
Arhgdib	1	5.89235e-29	0.470138	0.733	0.698	1.1506e-24
Ninj1	1	1.51611e-27	1.21208	0.362	0.303	2.96052e-23
Arhgef12	1	6.80916e-27	1.00084	0.283	0.188	1.32963e-22
Gucy1b1	1	7.17564e-27	1.00439	0.256	0.162	1.40119e-22
Aldoa	1	1.41548e-26	0.637953	0.606	0.613	2.764e-22
Gmpr	1	4.29659e-25	1.01163	0.259	0.173	8.38994e-21
Hexb	1	7.73726e-25	0.528127	0.651	0.662	1.51085e-20
Sec11c	1	8.23134e-25	0.67479	0.591	0.619	1.60733e-20
Cd84	1	2.18973e-24	1.0171	0.313	0.232	4.27588e-20
Ubb	1	2.70619e-22	0.419007	0.907	0.879	5.28438e-18
Arpc1a	1	2.27313e-21	1.00664	0.408	0.388	4.43873e-17
Rtn3	1	4.80887e-21	0.945245	0.433	0.429	9.39029e-17
Mpl	1	4.81521e-19	0.917062	0.273	0.203	9.40266e-15
Nudt3	1	1.35662e-18	0.963213	0.359	0.317	2.64907e-14
Tacc1	1	1.69401e-18	0.829987	0.485	0.519	3.30788e-14
Sdcbp	1	1.88549e-18	0.914252	0.435	0.443	3.6818e-14
Wbp2	1	2.27628e-18	0.975774	0.279	0.216	4.44489e-14
Dstn	1	4.66044e-18	0.817851	0.466	0.452	9.10043e-14
Sord	1	5.47707e-16	0.836544	0.416	0.404	1.06951e-11
Lamp1	1	7.84552e-16	0.673817	0.505	0.528	1.532e-11
Gphn	1	2.26609e-15	0.260875	0.7	0.743	4.42498e-11
Capzb	1	4.16511e-15	0.531081	0.567	0.638	8.13321e-11
Ptprj	1	1.34941e-14	0.935609	0.31	0.269	2.635e-10
Ntan1	1	2.28264e-14	0.250577	0.172	0.321	4.45731e-10
Tprgl	1	2.76834e-14	1.03779	0.329	0.304	5.40573e-10
Ltbp1	1	1.86728e-13	0.717312	0.251	0.192	3.64623e-09
Calm3	1	3.5595e-13	0.556923	0.539	0.608	6.95064e-09
Rgs18	1	1.12288e-12	0.43441	0.594	0.617	2.19265e-08
Ptgs1	1	1.30152e-12	0.837215	0.285	0.242	2.54148e-08
Gabarapl2	1	1.75176e-12	0.937224	0.385	0.4	3.42067e-08
Otulin	1	2.87323e-12	0.271795	0.27	0.472	5.61055e-08
Arhgap18	1	8.06443e-12	0.947778	0.279	0.24	1.57474e-07
Edem1	1	1.18687e-11	0.864296	0.252	0.209	2.31759e-07
Dusp3	1	1.82226e-11	0.835934	0.297	0.261	3.55833e-07
Smim14	1	1.88489e-11	0.798852	0.411	0.436	3.68062e-07
Rap1b	1	2.85796e-11	0.278945	0.838	0.873	5.58074e-07
Mff	1	3.40688e-11	0.931627	0.318	0.301	6.65261e-07
Arpc2	1	4.05111e-11	0.395533	0.721	0.765	7.9106e-07
BC031181	1	8.83021e-11	0.258407	0.214	0.368	1.72427e-06
Mfsd2b	1	1.67796e-10	0.821606	0.279	0.246	3.27655e-06
Ptms	1	4.52936e-10	0.738505	0.256	0.215	8.84448e-06
Tgfb1	1	4.77455e-10	0.480091	0.544	0.614	9.32326e-06
Ccnd3	1	7.41515e-10	0.564999	0.512	0.594	1.44796e-05
Stk4	1	1.04197e-09	0.31753	0.231	0.389	2.03466e-05
F2rl2	1	3.26112e-09	0.73107	0.275	0.243	6.36798e-05
Csrp1	1	9.26188e-09	0.80795	0.385	0.415	0.000180857
Mbd2	1	9.4099e-09	0.284584	0.261	0.431	0.000183747
Akirin1	1	3.47351e-08	0.318331	0.164	0.27	0.000678272
Asap1	1	4.14293e-08	0.529717	0.503	0.581	0.000808989
Prdx5	1	4.62468e-08	0.424935	0.514	0.575	0.000903062
Slmap	1	5.98921e-08	0.262617	0.164	0.266	0.00116951
Ppp6r1	1	9.84001e-08	0.2955	0.177	0.287	0.00192146
Zwint	1	1.55167e-07	0.306135	0.189	0.304	0.00302994
Tpm1	1	1.69823e-07	0.690767	0.381	0.405	0.00331614
Gnai2	1	2.52933e-07	0.295573	0.632	0.674	0.00493903
Yaf2	1	3.09958e-07	0.346531	0.219	0.353	0.00605255
Ywhaz	1	4.94743e-07	0.412659	0.559	0.678	0.00966084
H2-D1	1	3.23049e-06	0.261725	0.714	0.731	0.0630817
Rhog	1	4.11775e-06	0.306118	0.18	0.279	0.0804073
Hsbp1	1	5.99148e-06	0.266942	0.299	0.468	0.116996
Ramac	1	6.00365e-06	0.397159	0.206	0.323	0.117233
Ctsz	1	8.32796e-06	0.692202	0.359	0.376	0.16262
Treml2	1	1.34275e-05	0.78861	0.292	0.297	0.262199
Rbm38	1	1.40448e-05	0.398996	0.28	0.436	0.274252
Tspan14	1	2.02145e-05	0.340054	0.172	0.262	0.394728
2610507B11Rik	1	2.37546e-05	0.376229	0.199	0.301	0.463857
Ndrg1	1	2.57415e-05	0.877196	0.288	0.298	0.502654
Rnf10	1	2.77943e-05	0.399433	0.183	0.279	0.542739
Bcap31	1	2.89686e-05	0.659338	0.409	0.488	0.565671
Tuba4a	1	2.93729e-05	0.316166	0.564	0.669	0.573566
Mrvi1	1	3.07926e-05	0.451337	0.281	0.254	0.601287
Vcl	1	4.94167e-05	0.287057	0.258	0.383	0.964961
Ube2v1	1	5.87416e-05	0.355272	0.264	0.401	1
Pfdn5	1	9.42834e-05	0.317485	0.58	0.681	1
Ppp1r2	1	0.000130535	0.438329	0.218	0.327	1
Paip2	1	0.000304779	0.624352	0.393	0.463	1
Fgfr1op2	1	0.000503911	0.727574	0.401	0.491	1
Jak1	1	0.000577224	0.385637	0.287	0.421	1
Skap2	1	0.00060925	0.637256	0.387	0.461	1
Gabarap	1	0.000888765	0.405347	0.487	0.591	1
Rab27b	1	0.00139329	0.382946	0.422	0.457	1
Casp3	1	0.00153371	0.436512	0.198	0.282	1
Fkbp1a	1	0.00198246	0.748579	0.307	0.344	1
Rasa3	1	0.00269526	0.482454	0.221	0.31	1
Eif4ebp1	1	0.00383934	0.40463	0.32	0.47	1
Cap1	1	0.00392451	0.635621	0.359	0.422	1
Rnasek	1	0.00504629	0.472068	0.459	0.57	1
Capns1	1	0.00511264	0.628433	0.371	0.453	1
Lamp2	1	0.00527579	0.705568	0.276	0.302	1
Fundc2	1	0.0069964	0.313342	0.326	0.468	1
Ppif	1	0.00859818	0.364903	0.279	0.39	1
Ung	2	2.65018e-261	0.728381	0.543	0.085	5.175e-257
Apoe	2	4.44983e-252	1.28309	0.835	0.223	8.68919e-248
Tspan4	2	4.60356e-215	0.712797	0.763	0.201	8.98938e-211
Sdsl	2	3.39426e-208	0.684958	0.602	0.132	6.62797e-204
Cdca7	2	3.23066e-193	0.870543	0.884	0.312	6.30851e-189
Khk	2	1.94041e-185	0.703363	0.696	0.198	3.78904e-181
Ica1	2	2.2354e-179	0.563786	0.688	0.187	4.36508e-175
2010204K13Rik	2	2.8082e-179	0.544369	0.601	0.146	5.48358e-175
Icam4	2	3.40269e-179	0.549009	0.519	0.111	6.64443e-175
Tmem176b	2	3.52718e-179	0.831931	0.848	0.278	6.88752e-175
Runx3	2	2.27983e-178	0.71587	0.771	0.239	4.45183e-174
Pdcd4	2	6.99926e-178	1.17908	0.987	0.715	1.36674e-173
Ydjc	2	6.89925e-177	0.60927	0.578	0.142	1.34722e-172
Vamp5	2	2.88487e-176	1.03962	0.968	0.411	5.63329e-172
Rab38	2	1.4337e-171	0.547585	0.715	0.201	2.79958e-167
Dtd1	2	1.14661e-170	0.643934	0.8	0.262	2.23899e-166
Nfix	2	2.1407e-168	0.639593	0.719	0.226	4.18015e-164
Tspan32	2	4.08365e-168	0.735831	0.804	0.272	7.97415e-164
Myc	2	8.81102e-168	0.592443	0.582	0.147	1.72053e-163
Vkorc1	2	2.57878e-167	0.605359	0.684	0.207	5.03558e-163
Prkg1	2	7.55795e-166	0.580364	0.881	0.288	1.47584e-161
Gm15657	2	1.14689e-165	0.609676	0.58	0.148	2.23953e-161
Prodh	2	8.2112e-162	0.49494	0.532	0.13	1.6034e-157
Klk8	2	3.21792e-161	0.624751	0.663	0.189	6.28364e-157
Serpina3g	2	2.69002e-159	1.07224	0.779	0.258	5.25281e-155
Map4k1	2	3.42367e-159	0.725838	0.793	0.275	6.6854e-155
P2ry14	2	3.68844e-159	0.475135	0.569	0.142	7.20241e-155
Eef1a1	2	8.77045e-159	0.629847	1	0.986	1.71261e-154
Angpt1	2	1.63147e-158	0.916614	0.984	0.453	3.18577e-154
Mcm4	2	3.71658e-157	0.631753	0.7	0.224	7.25737e-153
Fkbp11	2	1.05446e-155	0.714626	0.688	0.204	2.05904e-151
Smco4	2	1.61156e-155	0.555948	0.613	0.175	3.1469e-151
Meis1	2	4.36623e-153	0.702746	0.897	0.331	8.52594e-149
Nenf	2	2.36123e-152	0.600342	0.701	0.234	4.61076e-148
F2r	2	7.00354e-152	0.47993	0.693	0.202	1.36758e-147
Med12l	2	1.00311e-151	0.533688	0.885	0.305	1.95878e-147
Pbx1	2	3.50941e-151	0.78053	0.987	0.521	6.85282e-147
Rfc2	2	9.53434e-149	0.828655	0.903	0.378	1.86177e-144
Mycn	2	6.13451e-148	0.415636	0.414	0.083	1.19789e-143
Tgfbr3	2	2.35748e-145	0.505153	0.481	0.112	4.60345e-141
Macrod1	2	2.78998e-145	0.482929	0.49	0.122	5.44799e-141
Pcgf6	2	1.57171e-144	0.399384	0.395	0.081	3.06908e-140
Trpc6	2	2.09927e-144	0.49621	0.739	0.228	4.09925e-140
Lmo2	2	9.93685e-144	0.897567	0.975	0.481	1.94037e-139
Gfi1b	2	1.09035e-143	0.458187	0.539	0.138	2.12913e-139
Mesd	2	4.70191e-142	0.560451	0.64	0.207	9.18142e-138
Adgrg3	2	7.68308e-142	0.523854	0.689	0.219	1.50028e-137
Dipk1b	2	2.38975e-141	0.403317	0.348	0.063	4.66647e-137
Bzw2	2	3.07007e-141	0.670494	0.867	0.34	5.99494e-137
Cxxc5	2	1.40103e-140	0.362368	0.528	0.136	2.73579e-136
Zbtb12	2	1.9952e-140	0.482309	0.432	0.102	3.89603e-136
Dctd	2	2.90461e-140	0.430983	0.482	0.12	5.67183e-136
Rrp15	2	3.43534e-140	0.45608	0.669	0.212	6.70818e-136
Ccnd1	2	4.82196e-140	0.487441	0.428	0.095	9.41585e-136
D130058E05Rik	2	6.79762e-140	0.410736	0.477	0.117	1.32737e-135
Mef2c	2	1.11844e-139	0.833909	0.989	0.589	2.18398e-135
Suclg2	2	4.44287e-139	0.48175	0.725	0.246	8.6756e-135
Rack1	2	4.96204e-139	0.625779	1	0.928	9.68937e-135
Eci1	2	1.42058e-138	0.47336	0.618	0.195	2.77397e-134
Snhg4	2	2.76698e-138	0.57533	0.676	0.221	5.40308e-134
Chaf1b	2	2.90716e-138	0.470434	0.551	0.156	5.6768e-134
Psd3	2	2.18595e-137	0.471726	0.659	0.2	4.2685e-133
Pebp1	2	6.23428e-137	0.857351	0.983	0.53	1.21737e-132
Eid1	2	1.54522e-136	0.540133	0.755	0.274	3.01735e-132
Muc13	2	1.61318e-136	0.494394	0.709	0.226	3.15005e-132
Ptov1	2	1.86816e-136	0.505205	0.639	0.203	3.64795e-132
Trim47	2	2.18977e-136	0.35818	0.344	0.063	4.27596e-132
Cd3eap	2	4.08534e-136	0.471933	0.528	0.147	7.97745e-132
Cited2	2	8.10663e-136	0.944465	0.925	0.428	1.58298e-131
Cacnb2	2	8.48789e-136	0.49088	0.589	0.169	1.65743e-131
Rbmxl1	2	1.88527e-135	0.530965	0.804	0.297	3.68138e-131
Apex1	2	2.83098e-135	0.61328	0.772	0.282	5.52805e-131
Jund	2	4.83131e-135	1.05297	0.9	0.424	9.43409e-131
Nolc1	2	5.74665e-135	0.673715	0.854	0.335	1.12215e-130
Hspbp1	2	1.7633e-134	0.39322	0.518	0.142	3.4432e-130
Inka1	2	1.97803e-134	0.485715	0.765	0.255	3.86251e-130
Nol4l	2	6.27414e-134	0.463617	0.557	0.154	1.22515e-129
Dapp1	2	1.15089e-133	0.817134	0.983	0.514	2.24734e-129
Skp1a	2	1.55093e-133	0.602154	0.816	0.314	3.02851e-129
Cdca7l	2	2.92108e-133	0.454042	0.597	0.182	5.70399e-129
Mettl1	2	5.99657e-133	0.507916	0.651	0.213	1.17095e-128
Nkg7	2	1.09305e-132	0.865544	0.855	0.351	2.13441e-128
Ptprcap	2	1.22626e-132	0.548302	0.651	0.201	2.39452e-128
Ppat	2	4.36158e-132	0.453087	0.669	0.225	8.51685e-128
Immp2l	2	7.73949e-131	0.47314	0.672	0.218	1.51129e-126
2310039H08Rik	2	1.04822e-130	0.522584	0.688	0.239	2.04685e-126
Nme4	2	2.82273e-130	0.47185	0.511	0.144	5.51194e-126
Bcap29	2	5.07205e-130	0.487684	0.677	0.231	9.90419e-126
Mcrip2	2	4.61573e-129	0.393676	0.455	0.115	9.01313e-125
Syce2	2	7.32161e-129	0.56374	0.725	0.259	1.42969e-124
Trp53	2	8.23882e-129	0.592957	0.837	0.325	1.6088e-124
Thumpd1	2	1.38261e-128	0.400311	0.626	0.2	2.69982e-124
H2-Ke6	2	1.61931e-128	0.473101	0.543	0.16	3.16203e-124
Dctpp1	2	1.66062e-128	0.811852	0.941	0.439	3.24269e-124
E2f1	2	1.85755e-128	0.426952	0.484	0.129	3.62724e-124
Pdrg1	2	2.06947e-128	0.434513	0.663	0.224	4.04105e-124
Dnph1	2	1.68579e-127	0.474584	0.679	0.229	3.29184e-123
Polr2e	2	1.72673e-127	0.707453	0.921	0.407	3.37179e-123
Nt5c3b	2	2.31494e-127	0.385869	0.469	0.123	4.52039e-123
Tbxas1	2	2.50292e-127	0.485775	0.848	0.313	4.88746e-123
Ctdspl	2	5.14875e-127	0.486427	0.693	0.243	1.0054e-122
Abhd14a	2	5.80476e-127	0.450757	0.449	0.117	1.1335e-122
Il12a	2	1.65982e-126	0.370775	0.447	0.11	3.24114e-122
Tgs1	2	6.05636e-126	0.484072	0.74	0.274	1.18263e-121
G6pc3	2	1.00132e-125	0.416598	0.577	0.182	1.95528e-121
Tma16	2	1.24941e-125	0.456351	0.581	0.183	2.43972e-121
Ptp4a3	2	2.18251e-125	0.489552	0.631	0.211	4.2618e-121
H2-Q7	2	8.57043e-125	0.544479	0.81	0.284	1.67355e-120
Gmds	2	1.03045e-124	0.474201	0.739	0.266	2.01216e-120
Gse1	2	1.26172e-124	0.375894	0.801	0.296	2.46376e-120
Etv6	2	1.26562e-124	0.660942	0.971	0.477	2.47138e-120
Osbpl1a	2	2.63031e-124	0.378222	0.499	0.138	5.1362e-120
Prim1	2	4.05529e-124	0.421466	0.618	0.202	7.91877e-120
Ube2e2	2	7.02893e-124	0.426773	0.433	0.107	1.37254e-119
Sinhcaf	2	2.56605e-123	0.411778	0.592	0.19	5.01072e-119
Kcnq1ot1	2	3.06558e-123	0.474465	0.7	0.253	5.98615e-119
Hsd17b12	2	5.39307e-123	0.438822	0.734	0.271	1.0531e-118
Dpf2	2	1.02125e-122	0.375461	0.668	0.227	1.9942e-118
Eif1a	2	1.20168e-122	0.464764	0.71	0.255	2.34652e-118
Rcl1	2	1.34545e-122	0.428897	0.547	0.165	2.62726e-118
Serf1	2	3.96611e-122	0.460259	0.58	0.185	7.74462e-118
Pigp	2	1.1588e-121	0.384966	0.559	0.172	2.26278e-117
Mcm6	2	1.41161e-121	0.583912	0.775	0.301	2.75646e-117
Hint2	2	2.50711e-121	0.444315	0.705	0.253	4.89563e-117
Mak16	2	3.36148e-121	0.434497	0.734	0.267	6.56396e-117
Fam92a	2	6.48952e-121	0.329824	0.531	0.156	1.26721e-116
Zmynd19	2	7.39127e-121	0.402972	0.474	0.133	1.44329e-116
Naf1	2	1.10011e-120	0.366011	0.468	0.128	2.14818e-116
Ppic	2	1.12623e-120	0.349285	0.58	0.174	2.1992e-116
Gar1	2	1.18e-120	0.505005	0.829	0.322	2.30418e-116
Ccdc85b	2	1.45426e-120	0.43744	0.594	0.199	2.83973e-116
Galk1	2	1.63324e-120	0.570833	0.86	0.34	3.18923e-116
Slc14a1	2	1.68702e-120	0.60197	0.889	0.346	3.29425e-116
Yif1b	2	2.01648e-120	0.526971	0.783	0.302	3.93759e-116
Stard10	2	2.67692e-120	0.403706	0.58	0.179	5.22722e-116
Mcm3	2	2.7723e-120	0.560241	0.816	0.323	5.41347e-116
Sco2	2	5.27287e-120	0.402583	0.431	0.11	1.02963e-115
Ddx50	2	6.49817e-120	0.430467	0.733	0.273	1.2689e-115
Exosc1	2	1.05452e-119	0.429076	0.711	0.258	2.05916e-115
Pura	2	4.50574e-119	0.520236	0.759	0.292	8.79835e-115
Vegfb	2	4.76207e-119	0.467459	0.498	0.149	9.2989e-115
Sdf2l1	2	1.17975e-118	0.731683	0.789	0.319	2.3037e-114
Comtd1	2	1.32265e-118	0.423456	0.557	0.175	2.58275e-114
Rnf168	2	2.15896e-118	0.406488	0.547	0.172	4.2158e-114
Nip7	2	2.65833e-118	0.450581	0.704	0.258	5.19092e-114
Tpst2	2	3.81159e-118	0.519893	0.769	0.301	7.4429e-114
Gsto1	2	6.47137e-118	0.489594	0.735	0.277	1.26367e-113
Nop16	2	1.01268e-117	0.45785	0.644	0.225	1.97746e-113
1190007I07Rik	2	1.01827e-117	0.399404	0.652	0.226	1.98838e-113
Fam98c	2	1.24274e-117	0.425561	0.545	0.172	2.4267e-113
Rrp8	2	1.60232e-117	0.427149	0.58	0.189	3.12886e-113
Npepl1	2	2.10916e-117	0.401651	0.563	0.179	4.11855e-113
Dlg2	2	2.65483e-117	0.371245	0.603	0.186	5.18409e-113
Gkap1	2	5.4935e-117	0.399794	0.439	0.115	1.07272e-112
Dnajc1	2	7.06841e-117	0.447884	0.779	0.302	1.38025e-112
Msh2	2	1.32306e-116	0.329399	0.544	0.166	2.58354e-112
Hells	2	2.67328e-116	0.566045	0.719	0.265	5.22011e-112
Ifitm2	2	6.03112e-116	0.695569	0.988	0.639	1.1777e-111
Uri1	2	6.99012e-116	0.409436	0.653	0.233	1.36496e-111
Snhg15	2	7.52923e-116	0.424088	0.468	0.131	1.47023e-111
Alkbh1	2	1.26544e-115	0.428891	0.59	0.197	2.47102e-111
Cuta	2	1.85243e-115	0.617115	0.876	0.375	3.61725e-111
Exosc7	2	2.52873e-115	0.462445	0.788	0.304	4.93785e-111
Pycrl	2	3.3697e-115	0.400962	0.547	0.174	6.58001e-111
Twistnb	2	5.31923e-115	0.442513	0.743	0.287	1.03869e-110
Isoc1	2	6.17655e-115	0.449812	0.603	0.207	1.20609e-110
Nifk	2	9.5973e-115	0.450999	0.754	0.29	1.87406e-110
Rapsn	2	1.17921e-114	0.502705	0.424	0.109	2.30263e-110
Dtl	2	1.19639e-114	0.402629	0.549	0.173	2.33619e-110
Rnf180	2	1.50522e-114	0.373442	0.447	0.117	2.93924e-110
Nop10	2	2.01488e-114	0.762884	0.984	0.622	3.93446e-110
Fdx2	2	2.26711e-114	0.442335	0.656	0.236	4.42699e-110
Idh3b	2	2.52287e-114	0.396937	0.626	0.219	4.92641e-110
Tbrg1	2	3.53789e-114	0.447257	0.75	0.286	6.90845e-110
Tmem11	2	4.36129e-114	0.413327	0.646	0.23	8.51629e-110
Trmt6	2	5.56633e-114	0.372373	0.696	0.254	1.08694e-109
Pard3b	2	7.43793e-114	0.252673	0.702	0.241	1.45241e-109
Bcl7c	2	1.24941e-113	0.514455	0.78	0.313	2.43972e-109
Chchd6	2	1.72417e-113	0.360995	0.638	0.218	3.36679e-109
Gpatch4	2	1.83125e-113	0.418035	0.694	0.253	3.57588e-109
Cdk4	2	3.11506e-113	0.671821	0.897	0.386	6.08279e-109
Ppdpf	2	3.43785e-113	0.443822	0.697	0.262	6.71309e-109
Tbxa2r	2	3.63827e-113	0.295875	0.403	0.099	7.10445e-109
Sdhaf1	2	3.89623e-113	0.340606	0.552	0.177	7.60817e-109
Rsl24d1	2	4.06231e-113	0.44001	0.693	0.256	7.93248e-109
Commd7	2	4.23626e-113	0.495861	0.791	0.318	8.27214e-109
Srek1ip1	2	4.4201e-113	0.393158	0.578	0.193	8.63112e-109
Ptger3	2	7.78048e-113	0.291462	0.495	0.14	1.51929e-108
Lig1	2	1.12241e-112	0.623609	0.821	0.338	2.19173e-108
C1d	2	1.14476e-112	0.461047	0.746	0.29	2.23538e-108
Srm	2	1.20654e-112	0.694548	0.866	0.373	2.35601e-108
Wdr12	2	1.31512e-112	0.413285	0.697	0.256	2.56804e-108
Rhobtb3	2	1.83824e-112	0.340361	0.453	0.124	3.58952e-108
Smim10l1	2	2.04333e-112	0.37585	0.498	0.15	3.99001e-108
Sfxn1	2	2.1723e-112	0.495449	0.823	0.335	4.24186e-108
Polr3g	2	4.85264e-112	0.288202	0.403	0.102	9.47575e-108
Atxn7l3b	2	6.35661e-112	0.598662	0.895	0.399	1.24126e-107
Dpm3	2	7.79479e-112	0.676326	0.926	0.446	1.52209e-107
Tmem176a	2	8.46694e-112	0.438317	0.556	0.18	1.65334e-107
Csgalnact1	2	1.12516e-111	0.323339	0.565	0.172	2.1971e-107
Sirt3	2	1.23955e-111	0.419393	0.523	0.163	2.42047e-107
Plxnc1	2	1.47045e-111	0.397403	0.58	0.188	2.87136e-107
Ddx27	2	1.50573e-111	0.432027	0.725	0.275	2.94024e-107
Arhgap6	2	1.54488e-111	0.413891	0.858	0.338	3.0167e-107
Rrp1b	2	2.35441e-111	0.407802	0.534	0.171	4.59746e-107
Ndufaf4	2	2.69115e-111	0.390582	0.626	0.216	5.25502e-107
Zfpm1	2	4.21996e-111	0.615858	0.929	0.388	8.24031e-107
Clpp	2	5.90494e-111	0.399711	0.719	0.268	1.15306e-106
Wdr83os	2	7.76816e-111	0.573089	0.854	0.368	1.51689e-106
Ripor2	2	8.55868e-111	0.561381	0.928	0.437	1.67125e-106
Trim44	2	9.9427e-111	0.444542	0.573	0.19	1.94151e-106
Rxylt1	2	1.69241e-110	0.293962	0.599	0.202	3.30477e-106
Ankrd10	2	1.99873e-110	0.399913	0.602	0.206	3.90292e-106
Lim2	2	2.43278e-110	0.401253	0.308	0.062	4.75049e-106
Parp1	2	2.49293e-110	0.428748	0.802	0.322	4.86794e-106
Kdelr2	2	6.08877e-110	0.459669	0.726	0.277	1.18895e-105
Cnbp	2	1.19561e-109	0.73172	0.982	0.604	2.33468e-105
Plekhj1	2	1.44147e-109	0.488151	0.762	0.303	2.81475e-105
Nop56	2	1.52427e-109	0.608801	0.905	0.404	2.97644e-105
Thra	2	1.91525e-109	0.371276	0.473	0.14	3.73991e-105
D10Wsu102e	2	3.21925e-109	0.357999	0.477	0.141	6.28623e-105
Sod2	2	4.20641e-109	0.476468	0.806	0.331	8.21386e-105
Akr1b3	2	4.30798e-109	0.475573	0.792	0.319	8.41219e-105
Mphosph10	2	7.97447e-109	0.387221	0.708	0.273	1.55718e-104
Adgrl2	2	8.18039e-109	0.341799	0.589	0.189	1.59739e-104
Noc2l	2	8.26435e-109	0.394721	0.721	0.271	1.61378e-104
Kctd1	2	2.52728e-108	0.388647	0.644	0.223	4.93502e-104
Lman1	2	2.55816e-108	0.461487	0.752	0.296	4.99531e-104
Ube2q2	2	2.97644e-108	0.33832	0.544	0.177	5.81209e-104
Casc4	2	3.52199e-108	0.279504	0.385	0.095	6.87739e-104
Bex3	2	6.41999e-108	0.50004	0.855	0.354	1.25363e-103
Rabepk	2	1.2387e-107	0.329131	0.464	0.137	2.41881e-103
Nap1l4	2	2.0253e-107	0.46645	0.809	0.339	3.95481e-103
Abhd16a	2	4.13637e-107	0.37823	0.514	0.165	8.07708e-103
Ppp1r14b	2	7.07744e-107	0.718353	0.978	0.586	1.38201e-102
A630089N07Rik	2	7.58671e-107	0.412475	0.42	0.115	1.48146e-102
Mrps18b	2	1.26875e-106	0.374763	0.615	0.218	2.47748e-102
H2-K1	2	1.60704e-106	0.696789	0.989	0.612	3.13807e-102
Fam120c	2	1.71289e-106	0.303944	0.341	0.077	3.34477e-102
Guk1	2	2.44523e-106	0.388436	0.602	0.213	4.77481e-102
Timm9	2	3.21703e-106	0.34774	0.656	0.237	6.28189e-102
Plaat3	2	3.39379e-106	0.308909	0.581	0.188	6.62706e-102
Dach1	2	4.04152e-106	0.415986	0.805	0.311	7.89188e-102
Ppan	2	4.41446e-106	0.39665	0.632	0.226	8.62011e-102
Timm10	2	4.66436e-106	0.356099	0.619	0.22	9.1081e-102
Utp11	2	4.79833e-106	0.451635	0.83	0.348	9.36971e-102
Pde4b	2	5.49173e-106	0.552485	0.527	0.17	1.07237e-101
Rgs1	2	6.26573e-106	0.51039	0.676	0.242	1.22351e-101
Dtnbp1	2	6.53668e-106	0.559158	0.871	0.374	1.27642e-101
Cavin3	2	1.0762e-105	0.291517	0.369	0.089	2.1015e-101
Bmyc	2	1.23433e-105	0.400319	0.569	0.194	2.41028e-101
Wwox	2	2.0054e-105	0.391272	0.653	0.24	3.91595e-101
Secisbp2	2	2.07553e-105	0.369517	0.543	0.181	4.05289e-101
Prkdc	2	2.45757e-105	0.372388	0.476	0.144	4.79889e-101
2002-03-01	2	2.54497e-105	0.445022	0.775	0.31	4.96957e-101
Rrs1	2	4.51631e-105	0.407095	0.556	0.189	8.819e-101
Gm15706	2	4.71651e-105	0.303688	0.307	0.065	9.20993e-101
Aatf	2	5.46496e-105	0.321266	0.627	0.22	1.06714e-100
Sugp2	2	6.94307e-105	0.322315	0.606	0.204	1.35577e-100
2510046G10Rik	2	7.13638e-105	0.338895	0.336	0.078	1.39352e-100
Mrps5	2	7.73765e-105	0.420252	0.706	0.271	1.51093e-100
Adsl	2	1.01012e-104	0.366103	0.602	0.212	1.97245e-100
Clns1a	2	1.46212e-104	0.414247	0.694	0.267	2.85508e-100
H1fx	2	1.50111e-104	0.434514	0.527	0.161	2.93122e-100
Hmgn5	2	1.89787e-104	0.4917	0.837	0.356	3.70596e-100
Cbx1	2	1.95595e-104	0.549467	0.872	0.376	3.81938e-100
B230219D22Rik	2	2.13236e-104	0.477058	0.806	0.343	4.16386e-100
Il11ra1	2	3.74087e-104	0.385996	0.427	0.122	7.3048e-100
Mrpl14	2	3.80044e-104	0.438882	0.822	0.343	7.42112e-100
Umps	2	4.41327e-104	0.377462	0.592	0.209	8.6178e-100
Coq2	2	5.03225e-104	0.389386	0.506	0.165	9.82647e-100
Adh5	2	7.5702e-104	0.425084	0.769	0.316	1.47823e-99
Pde10a	2	8.94981e-104	0.251993	0.427	0.114	1.74763e-99
Smim5	2	1.08622e-103	0.377433	0.476	0.145	2.12106e-99
Ktn1	2	1.12716e-103	0.378637	0.655	0.245	2.201e-99
Chchd4	2	1.93526e-103	0.353853	0.592	0.205	3.77899e-99
Hadh	2	2.13875e-103	0.381786	0.559	0.194	4.17633e-99
Smyd2	2	2.42404e-103	0.377197	0.543	0.182	4.73341e-99
Mcrip1	2	2.66792e-103	0.433311	0.76	0.306	5.20965e-99
Itih5	2	4.07877e-103	0.345918	0.306	0.065	7.96461e-99
Mtln	2	4.88828e-103	0.309315	0.694	0.262	9.54535e-99
Ndufaf2	2	5.49472e-103	0.403953	0.723	0.287	1.07295e-98
Eng	2	7.35643e-103	0.330389	0.358	0.088	1.43649e-98
Sbds	2	9.6906e-103	0.405428	0.672	0.259	1.89228e-98
N6amt1	2	1.26123e-102	0.344476	0.448	0.134	2.46281e-98
Suclg1	2	1.90859e-102	0.46373	0.81	0.341	3.7269e-98
Tmem205	2	1.96824e-102	0.407679	0.515	0.172	3.84338e-98
Rp9	2	2.03189e-102	0.531456	0.893	0.398	3.96767e-98
Siva1	2	3.05732e-102	0.660547	0.893	0.42	5.97002e-98
Selenow	2	4.25727e-102	0.647851	0.937	0.457	8.31317e-98
Adk	2	4.26501e-102	0.374133	0.746	0.295	8.32828e-98
Dkc1	2	4.30342e-102	0.466366	0.887	0.385	8.40329e-98
Fam98b	2	5.22788e-102	0.389127	0.663	0.256	1.02085e-97
Rfc3	2	6.58113e-102	0.385989	0.631	0.233	1.2851e-97
Dph6	2	6.90262e-102	0.368133	0.523	0.174	1.34787e-97
Tfam	2	1.22962e-101	0.334702	0.53	0.177	2.40108e-97
Cisd1	2	2.66709e-101	0.446883	0.804	0.337	5.20803e-97
Mtfr1l	2	3.76949e-101	0.346058	0.534	0.179	7.36068e-97
Bst2	2	4.02287e-101	0.310949	0.692	0.262	7.85545e-97
Mrpl19	2	4.02786e-101	0.35197	0.638	0.237	7.86521e-97
2810004N23Rik	2	8.13452e-101	0.414263	0.7	0.273	1.58843e-96
Nudt5	2	1.39215e-100	0.349321	0.668	0.252	2.71846e-96
Rangrf	2	1.49017e-100	0.299215	0.535	0.174	2.90985e-96
Polr3h	2	1.51423e-100	0.347815	0.481	0.152	2.95684e-96
Hnrnpa0	2	1.6055e-100	0.670812	0.991	0.606	3.13506e-96
2410002F23Rik	2	1.75654e-100	0.283097	0.339	0.08	3.42999e-96
Ccnd2	2	1.7649e-100	0.583157	0.921	0.425	3.44631e-96
Lsm7	2	2.4462e-100	0.538037	0.895	0.394	4.77669e-96
Phax	2	2.69978e-100	0.347788	0.574	0.206	5.27186e-96
Cbfa2t3	2	2.74753e-100	0.458542	0.71	0.285	5.36509e-96
Ccnq	2	3.36476e-100	0.332853	0.499	0.163	6.57037e-96
Psmg2	2	3.9944e-100	0.352694	0.644	0.239	7.79987e-96
Exosc5	2	4.16044e-100	0.501011	0.798	0.339	8.12409e-96
Tmem9	2	4.16901e-100	0.333175	0.41	0.114	8.14083e-96
Arl6ip6	2	7.05327e-100	0.284194	0.478	0.148	1.37729e-95
Kti12	2	9.51534e-100	0.358506	0.447	0.138	1.85806e-95
Orc6	2	1.08905e-99	0.411914	0.723	0.289	2.12659e-95
Susd1	2	1.85627e-99	0.305483	0.557	0.188	3.62474e-95
Mgat5	2	1.89327e-99	0.417591	0.744	0.298	3.69699e-95
Trappc6a	2	2.38078e-99	0.406359	0.714	0.287	4.64896e-95
Ptma	2	2.49261e-99	0.460465	1	0.996	4.86732e-95
Mcm7	2	2.5983e-99	0.46934	0.792	0.327	5.07371e-95
Rab37	2	2.67746e-99	0.302674	0.482	0.146	5.22828e-95
Ech1	2	2.72719e-99	0.489546	0.817	0.358	5.32538e-95
Arid1b	2	2.88106e-99	0.331692	0.813	0.337	5.62585e-95
Hscb	2	3.22538e-99	0.359699	0.568	0.199	6.2982e-95
Trnau1ap	2	3.77156e-99	0.308256	0.631	0.234	7.36472e-95
Naca	2	4.51109e-99	0.57191	1	0.877	8.80881e-95
Cfap97	2	4.87511e-99	0.307026	0.469	0.146	9.51963e-95
Camta1	2	5.61728e-99	0.290032	0.638	0.237	1.09689e-94
Cnpy2	2	6.13201e-99	0.38565	0.796	0.333	1.1974e-94
Wdr74	2	6.75705e-99	0.331409	0.626	0.23	1.31945e-94
Cltb	2	6.90418e-99	0.337184	0.523	0.174	1.34818e-94
Fam53a	2	7.71818e-99	0.32099	0.426	0.125	1.50713e-94
Thyn1	2	9.31992e-99	0.30171	0.565	0.199	1.8199e-94
Acbd6	2	9.62369e-99	0.434471	0.801	0.342	1.87922e-94
Dnajc21	2	1.38537e-98	0.32257	0.671	0.257	2.70521e-94
Rrp9	2	1.5325e-98	0.269392	0.436	0.127	2.99251e-94
Cops3	2	1.60984e-98	0.355725	0.642	0.243	3.14353e-94
Sh2d5	2	1.78075e-98	0.277937	0.269	0.053	3.47728e-94
Ldha	2	1.94648e-98	0.649533	0.986	0.699	3.80089e-94
Timeless	2	2.0844e-98	0.31691	0.41	0.116	4.0702e-94
Cdk2ap1	2	2.10324e-98	0.373748	0.721	0.29	4.107e-94
Lgals9	2	2.8297e-98	0.369187	0.717	0.284	5.52555e-94
Fxn	2	3.25494e-98	0.354859	0.561	0.198	6.35592e-94
Tspan3	2	4.11751e-98	0.382023	0.423	0.127	8.04025e-94
Tomm40	2	5.7834e-98	0.452325	0.784	0.325	1.12932e-93
Mvb12b	2	7.25426e-98	0.390658	0.756	0.304	1.41654e-93
Cd63	2	8.08736e-98	0.301235	0.843	0.337	1.57922e-93
Ttc3	2	8.0962e-98	0.278014	0.601	0.211	1.58094e-93
Mthfd2l	2	8.23026e-98	0.322182	0.362	0.094	1.60712e-93
Tasor2	2	8.52824e-98	0.29863	0.452	0.135	1.66531e-93
Cpne2	2	9.80514e-98	0.342778	0.561	0.194	1.91465e-93
Ltv1	2	1.07919e-97	0.302837	0.594	0.216	2.10734e-93
Rbbp6	2	1.08744e-97	0.375856	0.792	0.333	2.12345e-93
Fli1	2	1.09136e-97	0.601036	0.974	0.548	2.1311e-93
Cdk6	2	1.2903e-97	0.624017	0.971	0.513	2.51957e-93
Ccdc107	2	2.57543e-97	0.358167	0.544	0.189	5.02904e-93
Fbxl6	2	2.62335e-97	0.318161	0.464	0.146	5.12261e-93
Ssbp4	2	4.36343e-97	0.395719	0.738	0.302	8.52048e-93
Akap9	2	4.58753e-97	0.376667	0.685	0.268	8.95808e-93
Nop58	2	6.18815e-97	0.644285	0.931	0.478	1.20836e-92
Atl3	2	6.23928e-97	0.300583	0.534	0.179	1.21834e-92
Wdr75	2	6.54754e-97	0.281628	0.578	0.202	1.27854e-92
Carnmt1	2	7.51072e-97	0.327342	0.578	0.207	1.46662e-92
Cuedc1	2	1.00728e-96	0.313729	0.422	0.12	1.96691e-92
Znhit6	2	1.02722e-96	0.305252	0.531	0.18	2.00584e-92
Nol8	2	1.06353e-96	0.298168	0.452	0.139	2.07675e-92
Ube2e1	2	1.08735e-96	0.366058	0.698	0.277	2.12327e-92
Igfbp4	2	1.09036e-96	0.325231	0.564	0.195	2.12915e-92
Ubxn4	2	1.21512e-96	0.443656	0.834	0.366	2.37277e-92
Pam16	2	1.26683e-96	0.335718	0.726	0.286	2.47374e-92
Ptpmt1	2	1.68947e-96	0.339761	0.607	0.225	3.29904e-92
Gmps	2	1.80548e-96	0.322075	0.747	0.3	3.52556e-92
Mri1	2	2.05655e-96	0.366838	0.615	0.231	4.01582e-92
Adgrg1	2	3.03489e-96	0.497065	0.884	0.364	5.92623e-92
Hmgb3	2	3.24392e-96	0.580163	0.874	0.384	6.3344e-92
Dhx15	2	3.67507e-96	0.419371	0.801	0.344	7.1763e-92
Gtf2i	2	4.78023e-96	0.289456	0.679	0.26	9.33435e-92
Srsf10	2	4.86528e-96	0.432551	0.841	0.369	9.50043e-92
Tpt1	2	5.54237e-96	0.402712	1	0.993	1.08226e-91
Runx1	2	5.89712e-96	0.458716	0.971	0.521	1.15153e-91
Cdc37	2	7.99809e-96	0.58125	0.93	0.449	1.56179e-91
2310033P09Rik	2	8.4005e-96	0.355664	0.593	0.219	1.64037e-91
Eef1e1	2	8.96106e-96	0.321899	0.605	0.224	1.74983e-91
Fchsd2	2	9.38175e-96	0.303351	0.551	0.189	1.83197e-91
Unc119	2	9.53318e-96	0.521648	0.928	0.421	1.86154e-91
Ppie	2	1.01236e-95	0.363578	0.594	0.221	1.97684e-91
Pecr	2	1.05248e-95	0.283629	0.307	0.07	2.05518e-91
Nucb1	2	1.20346e-95	0.333291	0.742	0.297	2.34999e-91
Gnl3	2	1.44094e-95	0.520579	0.91	0.42	2.81372e-91
Robo3	2	1.50322e-95	0.287247	0.289	0.061	2.93533e-91
Tipin	2	1.7928e-95	0.437827	0.775	0.319	3.5008e-91
Rif1	2	1.8722e-95	0.319704	0.71	0.279	3.65585e-91
1500011B03Rik	2	1.92416e-95	0.329336	0.505	0.167	3.7573e-91
Srrm1	2	1.99149e-95	0.642078	0.954	0.495	3.88879e-91
Elf1	2	2.30532e-95	0.664344	0.935	0.494	4.50159e-91
Fahd1	2	2.84988e-95	0.274166	0.356	0.092	5.56496e-91
Cox14	2	3.19487e-95	0.48364	0.872	0.395	6.23863e-91
Mbd3	2	3.37324e-95	0.415711	0.772	0.32	6.58692e-91
Mtap	2	3.53279e-95	0.311899	0.526	0.18	6.89849e-91
Phb	2	4.14268e-95	0.308808	0.51	0.172	8.08942e-91
Brd3	2	4.54436e-95	0.344703	0.675	0.266	8.87377e-91
Cd320	2	4.69748e-95	0.312976	0.381	0.106	9.17276e-91
Rabep1	2	5.63418e-95	0.310303	0.578	0.209	1.10019e-90
Bola3	2	6.77937e-95	0.415008	0.775	0.32	1.32381e-90
Rhbdd2	2	7.25084e-95	0.253346	0.306	0.07	1.41587e-90
Eif5a	2	1.07098e-94	0.614561	0.997	0.818	2.0913e-90
Hnrnpr	2	1.1429e-94	0.428441	0.83	0.366	2.23174e-90
Sf3a3	2	1.25886e-94	0.318216	0.726	0.288	2.45818e-90
Serbp1	2	1.41488e-94	0.559282	0.999	0.864	2.76283e-90
Acads	2	1.82883e-94	0.332089	0.54	0.19	3.57116e-90
Pin1	2	2.28529e-94	0.422962	0.729	0.3	4.46248e-90
Rhob	2	2.55735e-94	0.562141	0.569	0.21	4.99373e-90
Kit	2	3.64388e-94	0.350567	0.456	0.139	7.1154e-90
Pus7	2	4.25576e-94	0.25277	0.474	0.151	8.31022e-90
Gtf3a	2	5.09307e-94	0.371479	0.726	0.293	9.94524e-90
Fau	2	6.05926e-94	0.47305	1	0.986	1.18319e-89
Eef1b2	2	7.12612e-94	0.530013	1	0.881	1.39152e-89
Cirbp	2	8.32853e-94	0.387292	0.602	0.231	1.62631e-89
Cfdp1	2	9.70891e-94	0.474182	0.86	0.398	1.89586e-89
Polr2d	2	1.3567e-93	0.293029	0.539	0.192	2.64923e-89
Gcsh	2	1.38551e-93	0.311375	0.552	0.195	2.70548e-89
Sde2	2	1.67131e-93	0.303459	0.596	0.22	3.26357e-89
Hnrnph3	2	1.72069e-93	0.371741	0.585	0.223	3.35999e-89
Ybx3	2	1.78175e-93	0.644545	0.978	0.635	3.47922e-89
Maco1	2	1.87452e-93	0.322082	0.495	0.166	3.66037e-89
Tmem70	2	1.97058e-93	0.305221	0.485	0.163	3.84795e-89
Cops7a	2	2.4594e-93	0.288898	0.524	0.179	4.80247e-89
Snrnp40	2	3.13296e-93	0.387699	0.751	0.31	6.11774e-89
Smarcd1	2	4.01768e-93	0.329972	0.52	0.181	7.84533e-89
Anp32b	2	5.68237e-93	0.612887	0.996	0.777	1.1096e-88
Sf3b4	2	6.54474e-93	0.310114	0.527	0.186	1.27799e-88
Basp1	2	7.43738e-93	0.297009	0.362	0.096	1.4523e-88
Crlf2	2	7.87669e-93	0.412518	0.659	0.263	1.53808e-88
Eef2kmt	2	9.30166e-93	0.310473	0.387	0.112	1.81633e-88
Sms	2	9.76727e-93	0.399332	0.816	0.349	1.90725e-88
Hsp90ab1	2	1.26253e-92	0.505513	1	0.974	2.46534e-88
Golgb1	2	1.28653e-92	0.35134	0.628	0.244	2.51221e-88
Gnl2	2	1.29887e-92	0.300355	0.513	0.175	2.53631e-88
Chrac1	2	1.47409e-92	0.358304	0.706	0.284	2.87846e-88
Luc7l	2	1.54717e-92	0.375164	0.681	0.274	3.02115e-88
Isy1	2	1.78421e-92	0.293147	0.622	0.233	3.48404e-88
Zc3h15	2	1.901e-92	0.472116	0.906	0.421	3.71209e-88
Mfsd10	2	2.1431e-92	0.358733	0.605	0.228	4.18484e-88
Rest	2	2.58756e-92	0.30858	0.53	0.186	5.05272e-88
Utp18	2	3.41063e-92	0.332435	0.609	0.229	6.65993e-88
Nob1	2	3.50327e-92	0.285104	0.524	0.182	6.84084e-88
Rrp1	2	4.56568e-92	0.449726	0.822	0.359	8.91539e-88
Gid4	2	5.91485e-92	0.336978	0.46	0.149	1.15499e-87
Thap12	2	6.29456e-92	0.258205	0.505	0.17	1.22914e-87
Cpq	2	6.47548e-92	0.324134	0.509	0.172	1.26447e-87
Gadd45g	2	7.35527e-92	0.330551	0.344	0.088	1.43626e-87
Nbdy	2	7.74727e-92	0.258748	0.506	0.171	1.51281e-87
Pus1	2	7.83386e-92	0.301056	0.468	0.152	1.52972e-87
Tmem179b	2	8.14937e-92	0.405233	0.64	0.254	1.59133e-87
Nop14	2	1.23018e-91	0.328879	0.668	0.263	2.40217e-87
Kdm1a	2	1.36588e-91	0.368382	0.722	0.295	2.66715e-87
Rtcb	2	1.69551e-91	0.329118	0.622	0.241	3.31083e-87
Ddx18	2	2.22326e-91	0.417015	0.83	0.369	4.34136e-87
Srek1	2	2.39162e-91	0.309266	0.762	0.313	4.67013e-87
Gspt1	2	2.51403e-91	0.578218	0.933	0.471	4.90915e-87
Glrx3	2	3.10836e-91	0.464598	0.887	0.411	6.0697e-87
Phb2	2	3.84848e-91	0.611562	0.933	0.466	7.51492e-87
Ppm1g	2	5.38393e-91	0.44109	0.781	0.339	1.05132e-86
Polr2h	2	6.23495e-91	0.304222	0.682	0.273	1.2175e-86
Malat1	2	6.55537e-91	0.639442	1	0.964	1.28007e-86
Frat2	2	8.02358e-91	0.374178	0.432	0.136	1.56676e-86
Trip6	2	8.12341e-91	0.252533	0.302	0.071	1.58626e-86
Btk	2	8.40808e-91	0.365575	0.775	0.331	1.64185e-86
Ddx1	2	1.31643e-90	0.277915	0.75	0.307	2.5706e-86
Mrps26	2	1.37947e-90	0.394641	0.756	0.319	2.69369e-86
Rbp1	2	1.48013e-90	0.336306	0.426	0.127	2.89025e-86
Pnn	2	1.57237e-90	0.514033	0.845	0.391	3.07036e-86
Cenpb	2	1.87419e-90	0.319759	0.519	0.182	3.65973e-86
Eif4a3	2	1.94992e-90	0.361958	0.75	0.311	3.80761e-86
Mgat2	2	1.99048e-90	0.284005	0.639	0.246	3.88681e-86
Surf6	2	2.11165e-90	0.294691	0.391	0.114	4.12342e-86
Lap3	2	2.14298e-90	0.305421	0.584	0.215	4.18459e-86
Esf1	2	2.20853e-90	0.256205	0.693	0.278	4.31259e-86
Tm2d3	2	2.24962e-90	0.34195	0.465	0.156	4.39283e-86
Smo	2	2.59619e-90	0.250824	0.282	0.062	5.06958e-86
Pak1ip1	2	2.83081e-90	0.329167	0.731	0.305	5.52772e-86
AC149090.1	2	2.90206e-90	0.377204	0.602	0.227	5.66685e-86
Wdr43	2	4.84654e-90	0.493823	0.887	0.41	9.46385e-86
Mat2a	2	5.59074e-90	0.47602	0.842	0.379	1.0917e-85
Slc38a1	2	5.6674e-90	0.296079	0.638	0.248	1.10667e-85
Mrps6	2	6.84115e-90	0.265153	0.473	0.155	1.33587e-85
Tspan13	2	7.05541e-90	0.289611	0.57	0.202	1.37771e-85
Pcdh7	2	7.65039e-90	0.30317	0.397	0.112	1.49389e-85
Ppp1r9a	2	8.01009e-90	0.283252	0.323	0.079	1.56413e-85
Mcm5	2	1.07986e-89	0.338431	0.638	0.249	2.10865e-85
Mrpl23	2	1.09261e-89	0.556841	0.897	0.432	2.13355e-85
Snrpa	2	1.0949e-89	0.37771	0.76	0.32	2.13801e-85
Bax	2	1.21542e-89	0.501528	0.823	0.369	2.37336e-85
Aifm1	2	1.40873e-89	0.300168	0.552	0.203	2.75083e-85
2210016L21Rik	2	1.40975e-89	0.293762	0.542	0.196	2.75282e-85
Nsmce3	2	1.66408e-89	0.308468	0.445	0.144	3.24944e-85
Glod4	2	2.00237e-89	0.32553	0.685	0.283	3.91002e-85
Fbxo9	2	2.32288e-89	0.27563	0.639	0.243	4.53589e-85
Lat	2	2.46742e-89	0.267183	0.689	0.255	4.81813e-85
Desi2	2	2.51303e-89	0.284541	0.568	0.211	4.90719e-85
Paics	2	2.75222e-89	0.395747	0.734	0.309	5.37427e-85
Smim11	2	2.90481e-89	0.345626	0.789	0.339	5.67222e-85
Ankrd24	2	4.05528e-89	0.269969	0.258	0.054	7.91875e-85
Pitpnc1	2	4.90549e-89	0.369134	0.764	0.321	9.57896e-85
Commd3	2	7.06581e-89	0.354031	0.71	0.294	1.37974e-84
Lsm10	2	7.69986e-89	0.316713	0.423	0.133	1.50355e-84
Nudcd2	2	7.81845e-89	0.286128	0.731	0.299	1.52671e-84
Chd6	2	7.99056e-89	0.287143	0.57	0.208	1.56032e-84
Glrx2	2	8.43395e-89	0.312569	0.677	0.273	1.6469e-84
Emc10	2	1.01335e-88	0.345878	0.667	0.268	1.97878e-84
Tsn	2	1.05516e-88	0.471803	0.901	0.417	2.06041e-84
Zbtb20	2	1.40458e-88	0.311857	0.76	0.318	2.74273e-84
Zfp771	2	1.43788e-88	0.310311	0.548	0.201	2.80775e-84
Ddx46	2	1.44727e-88	0.484934	0.88	0.416	2.82609e-84
Pabpn1	2	1.45125e-88	0.593544	0.966	0.495	2.83386e-84
Ubap2l	2	1.89127e-88	0.450217	0.871	0.403	3.69309e-84
Cntln	2	2.17003e-88	0.31549	0.599	0.225	4.23742e-84
Ap1s1	2	2.73864e-88	0.339316	0.718	0.296	5.34774e-84
Eri3	2	2.80124e-88	0.309829	0.509	0.18	5.46998e-84
Abcc1	2	3.21491e-88	0.258954	0.456	0.146	6.27775e-84
Nsa2	2	3.54918e-88	0.658349	0.957	0.511	6.93048e-84
Yrdc	2	4.09248e-88	0.30451	0.507	0.179	7.99139e-84
Pla2g4a	2	4.19253e-88	0.281755	0.652	0.251	8.18675e-84
Rad50	2	4.62507e-88	0.368346	0.784	0.343	9.03137e-84
Imp3	2	4.71916e-88	0.348151	0.75	0.314	9.21511e-84
Asf1a	2	4.78607e-88	0.273816	0.611	0.234	9.34575e-84
Isyna1	2	5.05175e-88	0.336465	0.495	0.172	9.86456e-84
Ak3	2	5.55187e-88	0.25382	0.419	0.129	1.08411e-83
Zcchc7	2	6.80853e-88	0.291667	0.773	0.333	1.3295e-83
Mrpl36	2	6.87995e-88	0.457774	0.85	0.387	1.34345e-83
Casp8ap2	2	6.9091e-88	0.335221	0.567	0.214	1.34914e-83
Gm11808	2	7.04761e-88	0.328717	0.638	0.256	1.37619e-83
Impdh2	2	8.08224e-88	0.508065	0.935	0.441	1.57822e-83
Idh2	2	8.70482e-88	0.408389	0.764	0.322	1.69979e-83
Elf2	2	8.89564e-88	0.364725	0.71	0.303	1.73705e-83
Cdt1	2	9.11292e-88	0.261212	0.444	0.14	1.77948e-83
Ssr2	2	1.01098e-87	0.509327	0.906	0.412	1.97415e-83
Nt5m	2	1.01285e-87	0.28158	0.408	0.126	1.9778e-83
Ddx24	2	1.07552e-87	0.428173	0.87	0.399	2.10016e-83
Slc48a1	2	1.15375e-87	0.309335	0.503	0.177	2.25293e-83
Fmc1	2	1.46442e-87	0.464853	0.885	0.413	2.85957e-83
Rwdd4a	2	1.75554e-87	0.278751	0.506	0.179	3.42805e-83
Nabp2	2	2.20871e-87	0.32923	0.593	0.229	4.31294e-83
Mrpl50	2	3.15005e-87	0.266294	0.481	0.164	6.1511e-83
Jagn1	2	3.19429e-87	0.279718	0.516	0.184	6.2375e-83
Trim27	2	3.78648e-87	0.294632	0.596	0.227	7.39386e-83
Farsa	2	4.25577e-87	0.322312	0.556	0.206	8.31025e-83
Usp37	2	4.45838e-87	0.278384	0.466	0.154	8.70588e-83
Spint2	2	4.72025e-87	0.377128	0.428	0.138	9.21723e-83
Vezf1	2	5.24194e-87	0.351138	0.717	0.291	1.02359e-82
Atic	2	5.45839e-87	0.34503	0.776	0.332	1.06586e-82
Rfc1	2	6.96373e-87	0.409767	0.792	0.352	1.35981e-82
Ubtf	2	9.56483e-87	0.317865	0.721	0.305	1.86772e-82
Ten1	2	9.85441e-87	0.344544	0.602	0.236	1.92427e-82
Zfp593	2	1.02845e-86	0.299942	0.542	0.195	2.00826e-82
Fam162a	2	1.11923e-86	0.341639	0.711	0.296	2.18552e-82
Rsl1d1	2	1.13789e-86	0.456731	0.862	0.396	2.22197e-82
Dnajc15	2	1.20709e-86	0.425386	0.81	0.362	2.35708e-82
Zcchc17	2	1.50707e-86	0.319251	0.755	0.319	2.94286e-82
Zfp326	2	1.7866e-86	0.294064	0.63	0.247	3.4887e-82
Ppid	2	2.05487e-86	0.311343	0.725	0.299	4.01254e-82
Imp4	2	2.2137e-86	0.277312	0.576	0.218	4.32269e-82
Zfp36l2	2	2.52563e-86	0.621634	0.87	0.426	4.9318e-82
Apopt1	2	2.55414e-86	0.278121	0.626	0.247	4.98746e-82
Tfdp1	2	2.94686e-86	0.322374	0.677	0.277	5.75433e-82
Slf1	2	4.56518e-86	0.263299	0.48	0.161	8.91442e-82
Ankrd49	2	5.14296e-86	0.291855	0.498	0.174	1.00427e-81
Immp1l	2	5.21171e-86	0.270926	0.563	0.211	1.01769e-81
Wdr61	2	6.07554e-86	0.317226	0.727	0.31	1.18637e-81
Ehmt1	2	7.31145e-86	0.253836	0.625	0.246	1.42771e-81
Mplkip	2	9.00695e-86	0.347027	0.651	0.265	1.75879e-81
H2-DMa	2	9.59746e-86	0.270017	0.617	0.232	1.8741e-81
Cmc1	2	1.00904e-85	0.298177	0.688	0.283	1.97036e-81
Cyren	2	1.04563e-85	0.280278	0.406	0.123	2.04181e-81
2510002D24Rik	2	1.37404e-85	0.280562	0.411	0.128	2.68309e-81
Tmem238	2	1.4675e-85	0.295382	0.453	0.152	2.86559e-81
Polr2f	2	1.47625e-85	0.527777	0.92	0.453	2.88268e-81
Ruvbl2	2	1.97153e-85	0.338865	0.593	0.229	3.84981e-81
Timm17b	2	2.06145e-85	0.353705	0.661	0.276	4.02539e-81
Raly	2	2.27756e-85	0.482237	0.841	0.379	4.44738e-81
Vgll4	2	2.49617e-85	0.302107	0.497	0.173	4.87427e-81
Tmem107	2	2.7894e-85	0.297027	0.352	0.1	5.44687e-81
Aamp	2	2.94107e-85	0.29549	0.74	0.315	5.74302e-81
Rae1	2	3.35106e-85	0.294886	0.692	0.283	6.54361e-81
Scamp3	2	3.56181e-85	0.335285	0.528	0.197	6.95515e-81
Foxd2os	2	5.0048e-85	0.27437	0.282	0.067	9.77288e-81
Ssbp2	2	6.69269e-85	0.300817	0.692	0.285	1.30688e-80
Brd1	2	6.75226e-85	0.355902	0.685	0.285	1.31851e-80
Tecr	2	9.00518e-85	0.431291	0.858	0.376	1.75844e-80
Dnttip2	2	9.38428e-85	0.288791	0.659	0.265	1.83247e-80
Nkapd1	2	9.61321e-85	0.349876	0.449	0.153	1.87717e-80
Wwc2	2	1.01478e-84	0.263511	0.411	0.126	1.98157e-80
Tmed9	2	1.08721e-84	0.487357	0.926	0.442	2.123e-80
Zmym4	2	1.43415e-84	0.259557	0.531	0.193	2.80047e-80
Ociad1	2	1.45871e-84	0.293073	0.644	0.26	2.84842e-80
Psmd7	2	1.61465e-84	0.50529	0.91	0.439	3.15293e-80
Lage3	2	1.64419e-84	0.34683	0.729	0.31	3.21062e-80
Cetn2	2	1.86588e-84	0.29242	0.74	0.318	3.64351e-80
Pop7	2	2.15542e-84	0.293045	0.557	0.211	4.20888e-80
Impa2	2	2.26896e-84	0.335195	0.56	0.215	4.4306e-80
Nvl	2	2.47386e-84	0.2622	0.53	0.191	4.8307e-80
Ebna1bp2	2	2.48303e-84	0.417282	0.8	0.357	4.84862e-80
Ubn1	2	2.55821e-84	0.390603	0.742	0.326	4.99543e-80
Pmm1	2	3.11755e-84	0.276898	0.333	0.091	6.08763e-80
Rrp36	2	3.38283e-84	0.272379	0.453	0.153	6.60565e-80
Slc35b2	2	4.46189e-84	0.311001	0.455	0.156	8.71274e-80
Hat1	2	4.64985e-84	0.286646	0.636	0.249	9.07976e-80
Npm3	2	4.93993e-84	0.392015	0.763	0.329	9.64621e-80
Pitpnb	2	5.4403e-84	0.30592	0.673	0.279	1.06233e-79
Pts	2	5.47268e-84	0.29173	0.593	0.233	1.06865e-79
Cdc26	2	5.56018e-84	0.31645	0.767	0.333	1.08574e-79
Zeb2	2	6.83694e-84	0.557692	0.959	0.557	1.33505e-79
Pex7	2	7.31725e-84	0.285194	0.538	0.198	1.42884e-79
Rnf187	2	7.32817e-84	0.361998	0.813	0.355	1.43097e-79
Nol11	2	7.57188e-84	0.287363	0.614	0.244	1.47856e-79
Timm8a1	2	8.40029e-84	0.350924	0.758	0.321	1.64033e-79
Hmg20b	2	1.12074e-83	0.337941	0.648	0.266	2.18846e-79
BC005561	2	1.16877e-83	0.310001	0.39	0.121	2.28226e-79
Cul1	2	1.31776e-83	0.324858	0.736	0.319	2.57318e-79
Slc39a10	2	1.49235e-83	0.266351	0.352	0.1	2.91411e-79
Dgcr6	2	2.38447e-83	0.267585	0.456	0.157	4.65615e-79
Shmt1	2	2.47393e-83	0.259647	0.349	0.098	4.83084e-79
Pola1	2	3.53764e-83	0.281193	0.791	0.352	6.90796e-79
Pdcd11	2	3.76893e-83	0.264092	0.622	0.244	7.35958e-79
Nudt14	2	3.8682e-83	0.29127	0.427	0.141	7.55344e-79
Naxe	2	4.57845e-83	0.301616	0.511	0.188	8.94033e-79
Rnps1	2	5.49196e-83	0.41675	0.838	0.374	1.07241e-78
Sumo3	2	5.93197e-83	0.388053	0.801	0.36	1.15834e-78
Prpf38b	2	5.96043e-83	0.364633	0.751	0.328	1.16389e-78
Svil	2	6.19673e-83	0.2692	0.76	0.325	1.21004e-78
Bmp2k	2	6.24284e-83	0.315003	0.791	0.34	1.21904e-78
Znrd1	2	6.90758e-83	0.288376	0.625	0.25	1.34884e-78
Epb41l4aos	2	8.57301e-83	0.318419	0.506	0.185	1.67405e-78
Ythdc1	2	8.67582e-83	0.409096	0.852	0.394	1.69413e-78
Tmem160	2	9.06648e-83	0.407844	0.879	0.406	1.77041e-78
Rnf126	2	1.20537e-82	0.300471	0.531	0.198	2.35372e-78
Cuedc2	2	1.20769e-82	0.409164	0.825	0.379	2.35826e-78
Tpk1	2	1.30569e-82	0.27523	0.398	0.121	2.54961e-78
Adrm1	2	1.3295e-82	0.305405	0.573	0.221	2.59611e-78
Eif2s1	2	1.40802e-82	0.43943	0.842	0.393	2.74945e-78
Rpn1	2	1.50701e-82	0.510784	0.904	0.444	2.94273e-78
Gemin2	2	1.77908e-82	0.272353	0.393	0.123	3.47401e-78
Ppia	2	2.04498e-82	0.440322	1	0.983	3.99323e-78
Wdr18	2	2.88501e-82	0.319277	0.598	0.233	5.63356e-78
Sumo2	2	3.37011e-82	0.587827	0.993	0.66	6.58081e-78
Sdad1	2	4.10367e-82	0.272527	0.528	0.196	8.01323e-78
Tex264	2	4.6152e-82	0.255289	0.329	0.09	9.0121e-78
Snhg3	2	5.16682e-82	0.38149	0.735	0.313	1.00893e-77
Rcc2	2	5.62478e-82	0.367416	0.817	0.372	1.09835e-77
Park7	2	5.86911e-82	0.599055	0.972	0.588	1.14606e-77
9130401M01Rik	2	6.35864e-82	0.266702	0.494	0.177	1.24165e-77
Senp6	2	8.22151e-82	0.40565	0.858	0.401	1.60541e-77
Txnip	2	9.00323e-82	0.319831	0.625	0.252	1.75806e-77
Uchl3	2	1.08203e-81	0.36373	0.784	0.346	2.11287e-77
Dph5	2	1.14555e-81	0.28629	0.403	0.128	2.23692e-77
Ubr7	2	1.48069e-81	0.256076	0.453	0.156	2.89134e-77
Dus4l	2	1.50874e-81	0.286945	0.332	0.093	2.94612e-77
Ctps	2	1.61188e-81	0.257561	0.456	0.156	3.14752e-77
Ruvbl1	2	1.76007e-81	0.304641	0.779	0.337	3.43688e-77
Atp1b3	2	2.05953e-81	0.279023	0.679	0.285	4.02164e-77
Dnmt1	2	2.07512e-81	0.446434	0.806	0.373	4.05208e-77
Ddrgk1	2	2.40448e-81	0.288347	0.627	0.252	4.69524e-77
Tex261	2	2.87915e-81	0.335317	0.626	0.257	5.62212e-77
Nle1	2	3.09398e-81	0.274891	0.345	0.099	6.04162e-77
Rpa2	2	3.25774e-81	0.355849	0.572	0.224	6.3614e-77
Idh3a	2	3.29788e-81	0.256769	0.617	0.242	6.43976e-77
Patz1	2	3.54534e-81	0.259012	0.473	0.165	6.92299e-77
Snw1	2	4.67055e-81	0.396086	0.814	0.378	9.12018e-77
Ttc14	2	5.92719e-81	0.29452	0.547	0.209	1.1574e-76
Polr2j	2	6.06618e-81	0.382218	0.821	0.376	1.18454e-76
Man1a2	2	6.52437e-81	0.272299	0.582	0.23	1.27401e-76
Prmt3	2	6.85201e-81	0.25513	0.476	0.168	1.33799e-76
Tssc4	2	7.02505e-81	0.273513	0.486	0.175	1.37178e-76
Pnisr	2	9.13326e-81	0.331789	0.643	0.267	1.78345e-76
Tomm5	2	1.29786e-80	0.534797	0.904	0.46	2.53434e-76
Bola1	2	1.3046e-80	0.300221	0.669	0.281	2.5475e-76
Polr3d	2	1.47818e-80	0.265514	0.378	0.116	2.88645e-76
Snx9	2	1.63443e-80	0.284179	0.468	0.165	3.19155e-76
Zc3h13	2	1.69796e-80	0.324756	0.711	0.304	3.31561e-76
Psmc3ip	2	1.77352e-80	0.354098	0.393	0.126	3.46315e-76
Lrmda	2	1.90355e-80	0.268663	0.75	0.326	3.71705e-76
Snrpb	2	1.94743e-80	0.578454	0.978	0.604	3.80274e-76
Maz	2	2.00595e-80	0.288451	0.621	0.251	3.91702e-76
Eif3i	2	2.14447e-80	0.586258	0.954	0.511	4.18751e-76
Bccip	2	2.788e-80	0.274234	0.66	0.274	5.44412e-76
Gtpbp4	2	3.13995e-80	0.346599	0.752	0.333	6.13137e-76
Ccs	2	3.48803e-80	0.284491	0.444	0.154	6.81107e-76
Smim4	2	3.5412e-80	0.370166	0.772	0.345	6.91491e-76
Bag5	2	3.67136e-80	0.255538	0.374	0.114	7.16906e-76
Set	2	4.2766e-80	0.556412	0.996	0.805	8.35091e-76
Ripk3	2	4.85437e-80	0.293773	0.389	0.124	9.47913e-76
Znrd2	2	5.05228e-80	0.286658	0.631	0.254	9.86559e-76
Agpat5	2	5.39937e-80	0.299397	0.78	0.34	1.05433e-75
Ilkap	2	5.52439e-80	0.308855	0.64	0.268	1.07875e-75
Jmjd6	2	6.42269e-80	0.265233	0.46	0.161	1.25416e-75
Sgms1	2	6.52276e-80	0.303776	0.594	0.234	1.2737e-75
Smim27	2	6.9093e-80	0.303037	0.485	0.175	1.34918e-75
Tceal9	2	8.68697e-80	0.281441	0.692	0.291	1.69631e-75
Tcea1	2	8.99591e-80	0.426147	0.897	0.439	1.75663e-75
Fam133b	2	9.35172e-80	0.297108	0.767	0.333	1.82611e-75
Poldip2	2	9.58762e-80	0.254069	0.433	0.146	1.87217e-75
Sfr1	2	1.0078e-79	0.425778	0.863	0.411	1.96793e-75
Dcun1d1	2	1.18872e-79	0.292321	0.536	0.206	2.32121e-75
Mat2b	2	1.30997e-79	0.257417	0.597	0.24	2.55797e-75
Dnajc9	2	1.39331e-79	0.32943	0.736	0.322	2.72071e-75
Snhg12	2	1.57635e-79	0.278396	0.49	0.177	3.07814e-75
Mrpl2	2	1.58061e-79	0.284081	0.638	0.262	3.08645e-75
Sac3d1	2	2.29136e-79	0.25306	0.414	0.136	4.47434e-75
Kpna3	2	2.29988e-79	0.2627	0.599	0.238	4.49097e-75
Ntmt1	2	2.4091e-79	0.29736	0.424	0.143	4.70425e-75
Smarcb1	2	2.45574e-79	0.299416	0.696	0.295	4.79531e-75
Gm16286	2	2.72797e-79	0.343222	0.8	0.363	5.32691e-75
Naa38	2	2.96289e-79	0.388592	0.785	0.35	5.78564e-75
Mrpl11	2	3.04589e-79	0.272411	0.642	0.262	5.94771e-75
Eif4ebp2	2	3.34784e-79	0.338599	0.631	0.264	6.53732e-75
Bag2	2	3.76299e-79	0.274862	0.291	0.075	7.34798e-75
Ccny	2	4.1893e-79	0.253833	0.52	0.194	8.18044e-75
Srp72	2	4.41619e-79	0.300587	0.748	0.326	8.62349e-75
Chaf1a	2	4.72981e-79	0.278911	0.455	0.16	9.2359e-75
Prpf19	2	4.7888e-79	0.276347	0.679	0.288	9.35109e-75
Ubap2	2	5.31448e-79	0.306488	0.625	0.256	1.03776e-74
Rpn2	2	6.66725e-79	0.338539	0.794	0.35	1.30191e-74
Nudt19	2	7.52209e-79	0.291716	0.491	0.18	1.46884e-74
Psmg4	2	7.5847e-79	0.306825	0.765	0.333	1.48106e-74
Uqcrc2	2	7.62109e-79	0.397202	0.81	0.37	1.48817e-74
Sf3b3	2	1.04534e-78	0.261722	0.717	0.309	2.04123e-74
Sft2d3	2	1.20004e-78	0.275439	0.349	0.104	2.34333e-74
BC003965	2	1.23709e-78	0.251527	0.505	0.186	2.41567e-74
Snrnp48	2	1.43387e-78	0.269846	0.547	0.212	2.79992e-74
Psip1	2	1.57816e-78	0.424913	0.858	0.402	3.08167e-74
Anapc13	2	1.89178e-78	0.348304	0.801	0.364	3.69408e-74
Hspa5	2	2.2359e-78	0.758708	0.949	0.638	4.36605e-74
Cenpx	2	2.43278e-78	0.467791	0.85	0.398	4.75049e-74
Zfp560	2	2.56582e-78	0.277812	0.344	0.101	5.01028e-74
Pgp	2	2.65726e-78	0.339452	0.771	0.34	5.18883e-74
Txn2	2	2.75878e-78	0.363754	0.715	0.307	5.38707e-74
S100a1	2	2.81134e-78	0.269254	0.837	0.383	5.48971e-74
Emc6	2	3.15675e-78	0.269558	0.773	0.337	6.16418e-74
Ube3a	2	4.7974e-78	0.279907	0.759	0.341	9.36789e-74
Nhp2	2	4.93727e-78	0.572638	0.935	0.503	9.64101e-74
Tmem147	2	5.02382e-78	0.356474	0.771	0.341	9.81e-74
Atad3a	2	5.20483e-78	0.259322	0.531	0.201	1.01635e-73
Mrps12	2	5.4603e-78	0.314427	0.751	0.322	1.06623e-73
Arglu1	2	6.00085e-78	0.439623	0.866	0.419	1.17179e-73
Gemin8	2	6.02986e-78	0.256202	0.333	0.096	1.17745e-73
Dguok	2	6.48748e-78	0.258154	0.522	0.2	1.26681e-73
Mrps18a	2	7.8242e-78	0.272177	0.652	0.27	1.52783e-73
Irf2	2	9.72453e-78	0.329303	0.675	0.292	1.89891e-73
Smarcc1	2	9.84891e-78	0.327487	0.829	0.377	1.9232e-73
Fubp1	2	1.07842e-77	0.408771	0.85	0.402	2.10583e-73
Gnb4	2	1.08701e-77	0.270674	0.35	0.102	2.12261e-73
Psen2	2	1.16096e-77	0.26416	0.414	0.136	2.26701e-73
Cd180	2	1.38724e-77	0.272149	0.353	0.105	2.70886e-73
0610010K14Rik	2	1.42357e-77	0.384302	0.825	0.374	2.77981e-73
Dynll2	2	1.69229e-77	0.294651	0.744	0.323	3.30454e-73
Tut4	2	2.45571e-77	0.300981	0.75	0.329	4.79526e-73
Rbis	2	2.99077e-77	0.406381	0.868	0.407	5.84007e-73
Dcun1d5	2	3.04213e-77	0.280933	0.726	0.313	5.94038e-73
Eif1ad	2	3.06353e-77	0.314312	0.705	0.302	5.98216e-73
Sema3c	2	3.29378e-77	0.251535	0.519	0.193	6.43177e-73
Nudt2	2	4.10477e-77	0.298602	0.372	0.117	8.01538e-73
4931406P16Rik	2	4.17138e-77	0.275459	0.368	0.113	8.14544e-73
Stoml2	2	4.64987e-77	0.301325	0.686	0.293	9.07981e-73
Ppil4	2	5.13205e-77	0.27665	0.538	0.211	1.00213e-72
Tpd52l2	2	5.20573e-77	0.278829	0.569	0.228	1.01652e-72
Nrip1	2	8.45308e-77	0.255401	0.597	0.237	1.65063e-72
Slc22a3	2	9.93221e-77	0.272009	0.419	0.135	1.93946e-72
U2surp	2	1.19706e-76	0.356861	0.822	0.381	2.3375e-72
Ogfrl1	2	1.21334e-76	0.265093	0.722	0.314	2.36929e-72
Nfu1	2	1.22442e-76	0.275898	0.711	0.31	2.39093e-72
Rbm22	2	1.37926e-76	0.250158	0.653	0.274	2.69328e-72
Gm2000	2	1.45845e-76	0.368507	0.809	0.372	2.84791e-72
Tfap4	2	1.78345e-76	0.271103	0.332	0.098	3.48255e-72
Naa50	2	3.0787e-76	0.361135	0.796	0.359	6.01178e-72
Ap4s1	2	3.20472e-76	0.273494	0.476	0.174	6.25786e-72
1110038B12Rik	2	3.21628e-76	0.394855	0.725	0.321	6.28042e-72
Gps2	2	3.27467e-76	0.347432	0.663	0.286	6.39445e-72
Elovl1	2	3.72681e-76	0.263436	0.534	0.207	7.27735e-72
Rcn3	2	4.49416e-76	0.273142	0.26	0.062	8.77575e-72
Smarca2	2	4.66356e-76	0.261725	0.518	0.193	9.10653e-72
Pum1	2	4.85574e-76	0.288922	0.688	0.295	9.4818e-72
Rdx	2	5.27625e-76	0.412151	0.881	0.424	1.03029e-71
Cetn3	2	6.23197e-76	0.301816	0.845	0.393	1.21692e-71
Chchd3	2	8.2559e-76	0.290187	0.78	0.354	1.61213e-71
C1qbp	2	8.30349e-76	0.538158	0.947	0.5	1.62142e-71
Slc50a1	2	8.70389e-76	0.322544	0.451	0.161	1.69961e-71
Rmi2	2	9.96116e-76	0.292971	0.294	0.08	1.94512e-71
Tia1	2	1.0733e-75	0.274519	0.487	0.182	2.09584e-71
Tmco1	2	1.14177e-75	0.419804	0.877	0.43	2.22954e-71
Hsd3b7	2	1.65056e-75	0.257527	0.274	0.07	3.22305e-71
Dnajc3	2	2.12515e-75	0.401493	0.834	0.394	4.14977e-71
Eif6	2	2.1852e-75	0.363015	0.826	0.375	4.26704e-71
Atp23	2	2.73777e-75	0.268463	0.339	0.102	5.34603e-71
Dad1	2	2.86033e-75	0.533522	0.95	0.501	5.58537e-71
Ppa1	2	3.43175e-75	0.328805	0.729	0.317	6.70118e-71
Babam2	2	3.88302e-75	0.261301	0.672	0.291	7.58237e-71
Pes1	2	4.16566e-75	0.256881	0.486	0.181	8.13429e-71
Gtf2a2	2	4.20799e-75	0.269631	0.696	0.303	8.21693e-71
Sec11a	2	4.21787e-75	0.301017	0.788	0.352	8.23623e-71
Mrps10	2	4.63421e-75	0.260519	0.539	0.21	9.04922e-71
Naa10	2	5.61564e-75	0.294979	0.727	0.32	1.09657e-70
Psmd3	2	6.32649e-75	0.260654	0.607	0.251	1.23537e-70
Prpf31	2	8.01787e-75	0.265889	0.545	0.214	1.56565e-70
Creld2	2	8.91455e-75	0.312756	0.531	0.207	1.74075e-70
Actl6a	2	9.29347e-75	0.261987	0.692	0.299	1.81474e-70
Srpk1	2	9.70678e-75	0.321873	0.775	0.351	1.89544e-70
Ift27	2	1.56684e-74	0.284136	0.485	0.184	3.05957e-70
Immt	2	1.85899e-74	0.271082	0.75	0.332	3.63005e-70
Dhodh	2	1.9604e-74	0.277203	0.287	0.077	3.82808e-70
Acadl	2	2.00393e-74	0.280781	0.726	0.316	3.91307e-70
Dazap1	2	2.28741e-74	0.274249	0.742	0.323	4.46662e-70
Nme2	2	2.39977e-74	0.54481	0.997	0.775	4.68603e-70
Jun	2	2.53886e-74	0.985941	0.847	0.525	4.95764e-70
Uhrf1	2	2.88193e-74	0.288431	0.49	0.182	5.62754e-70
Pa2g4	2	3.1052e-74	0.556193	0.954	0.53	6.06352e-70
Dnajc19	2	3.12633e-74	0.338906	0.792	0.36	6.10479e-70
Gatd1	2	3.16332e-74	0.27222	0.375	0.122	6.17702e-70
Rsrc1	2	3.51055e-74	0.278866	0.791	0.355	6.85505e-70
Ogfod3	2	3.55834e-74	0.290481	0.282	0.075	6.94838e-70
Wasl	2	4.27112e-74	0.275554	0.426	0.149	8.34022e-70
Akap8	2	4.54574e-74	0.274323	0.502	0.193	8.87647e-70
Rfc4	2	4.81722e-74	0.304619	0.621	0.26	9.40658e-70
Psmb10	2	4.85895e-74	0.273581	0.767	0.336	9.48808e-70
Timm50	2	5.04023e-74	0.301679	0.619	0.256	9.84206e-70
Rbbp4	2	6.775e-74	0.334558	0.827	0.375	1.32295e-69
Aarsd1	2	9.94876e-74	0.28784	0.751	0.33	1.94269e-69
Erh	2	1.06016e-73	0.371086	0.846	0.393	2.07017e-69
Nfx1	2	1.1384e-73	0.25766	0.545	0.213	2.22295e-69
Mrpl12	2	1.24233e-73	0.493165	0.916	0.464	2.42589e-69
Cluap1	2	1.38697e-73	0.261306	0.401	0.136	2.70834e-69
Gm20492	2	1.45209e-73	0.267224	0.303	0.085	2.83549e-69
Trmt112	2	1.70457e-73	0.500015	0.935	0.469	3.32851e-69
Hadha	2	1.7525e-73	0.251722	0.642	0.273	3.4221e-69
Cebpz	2	2.15763e-73	0.306521	0.805	0.374	4.21319e-69
Snu13	2	2.23645e-73	0.57675	0.951	0.543	4.36711e-69
Nap1l1	2	2.29687e-73	0.527653	0.987	0.742	4.4851e-69
N4bp2l2	2	2.67818e-73	0.270411	0.589	0.244	5.22968e-69
Colgalt1	2	2.89466e-73	0.289537	0.441	0.16	5.65241e-69
Rsbn1l	2	2.90112e-73	0.332114	0.711	0.323	5.66501e-69
Smarce1	2	2.97272e-73	0.265724	0.748	0.335	5.80483e-69
Ube2e3	2	4.54077e-73	0.261316	0.708	0.31	8.86675e-69
Pdia3	2	5.93491e-73	0.5927	0.96	0.58	1.15891e-68
Nkap	2	6.37505e-73	0.257053	0.519	0.206	1.24486e-68
Nudcd3	2	6.60204e-73	0.284544	0.65	0.281	1.28918e-68
Cisd2	2	1.01085e-72	0.276411	0.688	0.299	1.97389e-68
Tmem97	2	1.04336e-72	0.276519	0.515	0.199	2.03738e-68
Mtch1	2	1.13775e-72	0.29553	0.729	0.317	2.22168e-68
Mrpl15	2	1.27878e-72	0.291062	0.768	0.349	2.49706e-68
Serpine2	2	1.40496e-72	0.374736	0.723	0.303	2.74347e-68
Nasp	2	1.513e-72	0.312369	0.793	0.354	2.95444e-68
Fkbp4	2	1.55204e-72	0.408585	0.867	0.416	3.03066e-68
Eif3d	2	1.68605e-72	0.297912	0.825	0.379	3.29235e-68
Plgrkt	2	1.73402e-72	0.277135	0.596	0.251	3.38601e-68
Grwd1	2	2.27473e-72	0.257278	0.366	0.118	4.44187e-68
Atp13a2	2	2.27858e-72	0.251312	0.423	0.147	4.44938e-68
Mybbp1a	2	4.42304e-72	0.317446	0.787	0.358	8.63686e-68
Rlim	2	4.4925e-72	0.277864	0.618	0.262	8.7725e-68
Phf3	2	5.0025e-72	0.288374	0.672	0.298	9.76838e-68
Btf3	2	5.01516e-72	0.492316	1	0.795	9.79309e-68
Tcof1	2	7.09189e-72	0.281896	0.7	0.309	1.38483e-67
Mecr	2	8.46406e-72	0.252133	0.447	0.164	1.65278e-67
Vps28	2	9.0686e-72	0.318904	0.801	0.37	1.77083e-67
Yeats4	2	9.70781e-72	0.257599	0.739	0.329	1.89564e-67
Nudt8	2	1.10799e-71	0.250741	0.283	0.077	2.16358e-67
Mlec	2	1.12683e-71	0.378345	0.859	0.416	2.20036e-67
Ppib	2	1.41085e-71	0.563331	0.975	0.571	2.75497e-67
Rad51b	2	1.54992e-71	0.266133	0.545	0.219	3.02652e-67
Dcps	2	1.64747e-71	0.266038	0.609	0.259	3.21702e-67
Cbll1	2	1.7471e-71	0.250596	0.436	0.159	3.41157e-67
Naa20	2	2.0075e-71	0.258915	0.574	0.238	3.92005e-67
Idh3g	2	2.02375e-71	0.284604	0.738	0.329	3.95178e-67
Atp5g2	2	2.0488e-71	0.503361	0.996	0.769	4.00069e-67
Hdac8	2	3.09532e-71	0.263749	0.444	0.161	6.04424e-67
Ndufs8	2	3.83236e-71	0.295938	0.759	0.337	7.48345e-67
Galnt1	2	4.09012e-71	0.292318	0.805	0.375	7.98678e-67
Vps4b	2	4.57124e-71	0.28265	0.639	0.278	8.92626e-67
Fabp5	2	4.77415e-71	0.439271	0.833	0.39	9.32249e-67
Klhdc10	2	4.99097e-71	0.263266	0.484	0.185	9.74586e-67
Gas5	2	9.54067e-71	0.588782	0.992	0.713	1.86301e-66
Mmgt2	2	1.00973e-70	0.252482	0.299	0.086	1.9717e-66
Grpel1	2	1.06323e-70	0.352238	0.813	0.383	2.07617e-66
2810006K23Rik	2	1.16784e-70	0.280776	0.386	0.134	2.28043e-66
Eif3f	2	1.25959e-70	0.574531	0.988	0.62	2.45959e-66
Mtdh	2	1.27855e-70	0.483883	0.967	0.528	2.49662e-66
Zfp704	2	1.5314e-70	0.272892	0.469	0.175	2.99036e-66
Ak2	2	1.67795e-70	0.41982	0.891	0.44	3.27653e-66
Snrpf	2	2.01134e-70	0.514885	0.991	0.73	3.92755e-66
Anxa4	2	2.20427e-70	0.274596	0.294	0.083	4.30429e-66
Mrpl34	2	2.2496e-70	0.369679	0.848	0.408	4.39279e-66
Nans	2	2.75127e-70	0.264643	0.68	0.299	5.3724e-66
Rrbp1	2	3.39865e-70	0.487031	0.863	0.426	6.63654e-66
A430005L14Rik	2	3.57193e-70	0.261155	0.555	0.226	6.97492e-66
Pfdn6	2	3.61069e-70	0.37547	0.838	0.397	7.05059e-66
Micos13	2	5.8555e-70	0.429379	0.917	0.476	1.1434e-65
Dnaja2	2	6.41593e-70	0.356474	0.862	0.417	1.25284e-65
Pdcd6	2	7.15376e-70	0.25512	0.739	0.333	1.39691e-65
Arf4	2	8.21326e-70	0.304395	0.804	0.373	1.6038e-65
Dpm1	2	8.9296e-70	0.299983	0.752	0.348	1.74368e-65
Naxd	2	9.03089e-70	0.282229	0.478	0.187	1.76346e-65
Ciapin1	2	9.62121e-70	0.260356	0.501	0.199	1.87873e-65
Fam136a	2	1.08965e-69	0.252039	0.427	0.155	2.12776e-65
Taok3	2	1.09385e-69	0.309241	0.779	0.368	2.13597e-65
Abhd11	2	1.11525e-69	0.263884	0.46	0.174	2.17774e-65
Hnrnpl	2	1.25618e-69	0.279353	0.75	0.339	2.45294e-65
Dnajb11	2	1.43441e-69	0.336608	0.722	0.329	2.80097e-65
Uqcrc1	2	1.84012e-69	0.342903	0.773	0.355	3.5932e-65
Atp5g1	2	1.93689e-69	0.550448	0.984	0.7	3.78217e-65
Pdia6	2	2.04339e-69	0.541803	0.93	0.516	3.99012e-65
Map2k2	2	2.11388e-69	0.326571	0.735	0.334	4.12778e-65
Chchd10	2	2.65514e-69	0.304209	0.494	0.191	5.18469e-65
Cdc5l	2	4.34671e-69	0.266245	0.705	0.319	8.48783e-65
Rbm25	2	4.87856e-69	0.461092	0.96	0.545	9.52636e-65
Tmem208	2	5.54565e-69	0.267323	0.682	0.307	1.0829e-64
Dhfr	2	6.12834e-69	0.308147	0.424	0.154	1.19668e-64
Pgls	2	6.48173e-69	0.497209	0.946	0.494	1.26569e-64
Txnl1	2	6.89867e-69	0.360233	0.877	0.421	1.3471e-64
Taf3	2	7.41488e-69	0.263681	0.497	0.197	1.4479e-64
Csnk2a1	2	8.04946e-69	0.349226	0.858	0.416	1.57182e-64
Ddx21	2	8.8629e-69	0.46982	0.96	0.565	1.73066e-64
Edf1	2	8.94125e-69	0.467266	0.887	0.434	1.74596e-64
Phgdh	2	8.98181e-69	0.33535	0.76	0.337	1.75388e-64
Taf15	2	9.81022e-69	0.280495	0.64	0.279	1.91564e-64
Gadd45gip1	2	9.88366e-69	0.283921	0.783	0.355	1.92998e-64
Usp1	2	1.09015e-68	0.271158	0.742	0.341	2.12874e-64
Crlf3	2	1.29145e-68	0.281666	0.614	0.267	2.52182e-64
Herpud1	2	1.32611e-68	0.253957	0.557	0.227	2.5895e-64
P4hb	2	1.59937e-68	0.281912	0.813	0.365	3.12309e-64
Ube2j2	2	1.90875e-68	0.27798	0.632	0.277	3.72721e-64
Srfbp1	2	2.51791e-68	0.267039	0.337	0.108	4.91672e-64
Ssr4	2	2.62531e-68	0.53575	0.984	0.642	5.12644e-64
C1galt1	2	2.81539e-68	0.266963	0.731	0.322	5.49762e-64
Ier2	2	2.93628e-68	0.411596	0.705	0.32	5.73368e-64
Sec62	2	3.97042e-68	0.325149	0.888	0.433	7.75305e-64
Fam104a	2	3.98207e-68	0.280886	0.863	0.413	7.77578e-64
Stub1	2	6.28386e-68	0.25133	0.721	0.324	1.22705e-63
Smap2	2	7.31204e-68	0.265485	0.657	0.294	1.42782e-63
Mrps16	2	7.82865e-68	0.376056	0.874	0.43	1.5287e-63
Hprt	2	1.13331e-67	0.27428	0.768	0.348	2.21302e-63
Ebag9	2	1.98865e-67	0.251629	0.331	0.105	3.88323e-63
Atp8a1	2	2.84612e-67	0.251535	0.822	0.385	5.55762e-63
Eif3g	2	3.02708e-67	0.297097	0.775	0.361	5.91099e-63
Tra2a	2	3.78044e-67	0.271497	0.758	0.35	7.38207e-63
Ifitm3	2	3.8604e-67	0.505295	0.984	0.704	7.53821e-63
Prmt1	2	4.59388e-67	0.450062	0.912	0.467	8.97047e-63
Ndufs7	2	5.19462e-67	0.427069	0.918	0.468	1.01435e-62
Luc7l3	2	5.35266e-67	0.345295	0.854	0.422	1.04521e-62
Oxct1	2	5.35502e-67	0.256384	0.663	0.294	1.04568e-62
Uba52	2	5.58873e-67	0.405406	0.903	0.464	1.09131e-62
Mettl23	2	6.19784e-67	0.270618	0.511	0.208	1.21025e-62
Mrps17	2	7.75998e-67	0.253759	0.709	0.32	1.51529e-62
Zfand5	2	7.77336e-67	0.426642	0.91	0.477	1.5179e-62
Smndc1	2	9.41857e-67	0.26212	0.586	0.251	1.83916e-62
Pdia4	2	9.62461e-67	0.26773	0.528	0.215	1.8794e-62
Ndufv1	2	1.00565e-66	0.282907	0.655	0.292	1.96374e-62
Lyar	2	1.40364e-66	0.349123	0.848	0.41	2.74089e-62
Kmt5a	2	1.82635e-66	0.270956	0.772	0.355	3.56632e-62
Meaf6	2	2.0011e-66	0.285248	0.476	0.19	3.90755e-62
Cux1	2	2.85428e-66	0.289671	0.846	0.414	5.57355e-62
Mrpl24	2	3.47653e-66	0.263224	0.713	0.327	6.78863e-62
Ndufs2	2	4.9586e-66	0.280205	0.733	0.334	9.68265e-62
Hdgf	2	5.00663e-66	0.509483	0.955	0.543	9.77644e-62
Aprt	2	5.20528e-66	0.425769	0.88	0.435	1.01643e-61
Dynlrb1	2	6.49221e-66	0.318043	0.87	0.422	1.26773e-61
Ptges3	2	1.27705e-65	0.509581	0.951	0.538	2.4937e-61
Uqcc2	2	1.38434e-65	0.425028	0.914	0.472	2.70319e-61
Chmp4b	2	1.40137e-65	0.300922	0.809	0.387	2.73645e-61
Grcc10	2	1.57059e-65	0.396694	0.909	0.481	3.06689e-61
Ywhaq	2	1.5741e-65	0.335539	0.835	0.41	3.07374e-61
Guca1a	2	1.60619e-65	0.255125	0.267	0.075	3.1364e-61
Bri3	2	1.77198e-65	0.269413	0.663	0.295	3.46014e-61
Rbm17	2	2.02845e-65	0.294324	0.729	0.342	3.96095e-61
Slfn9	2	3.02819e-65	0.257699	0.312	0.095	5.91314e-61
Rnf166	2	3.31617e-65	0.256093	0.453	0.176	6.47549e-61
Fundc2	2	3.32465e-65	0.269627	0.821	0.393	6.49205e-61
Nudc	2	3.67566e-65	0.459758	0.934	0.49	7.17746e-61
Mpp6	2	4.04985e-65	0.291248	0.784	0.37	7.90814e-61
Aimp1	2	5.81677e-65	0.331896	0.876	0.435	1.13584e-60
Dtymk	2	8.03065e-65	0.389145	0.864	0.427	1.56815e-60
Mydgf	2	9.62737e-65	0.255983	0.739	0.341	1.87994e-60
Abcf1	2	1.06184e-64	0.373156	0.92	0.475	2.07345e-60
Rex1bd	2	1.09663e-64	0.279022	0.792	0.37	2.14139e-60
Vps72	2	1.23781e-64	0.253331	0.436	0.167	2.41707e-60
Mrto4	2	2.51618e-64	0.264337	0.718	0.328	4.91334e-60
Sumo1	2	2.85137e-64	0.307523	0.83	0.395	5.56786e-60
Prdx2	2	2.90308e-64	0.343897	0.935	0.501	5.66884e-60
Sf3b2	2	3.2477e-64	0.419896	0.937	0.499	6.34178e-60
Xrn2	2	4.20841e-64	0.271213	0.841	0.411	8.21777e-60
Nrros	2	6.06342e-64	0.253625	0.596	0.255	1.184e-59
Denr	2	6.77801e-64	0.301213	0.867	0.422	1.32354e-59
Eif3e	2	6.84665e-64	0.397042	0.921	0.476	1.33695e-59
Ubxn1	2	7.08744e-64	0.380728	0.92	0.473	1.38396e-59
Tm9sf3	2	7.31755e-64	0.291106	0.831	0.402	1.4289e-59
Psmb8	2	2.17925e-63	0.444852	0.951	0.485	4.25542e-59
Srsf7	2	2.39135e-63	0.518692	0.951	0.551	4.66958e-59
Mrpl42	2	2.88231e-63	0.290454	0.841	0.399	5.62829e-59
Bclaf1	2	3.01861e-63	0.280734	0.874	0.434	5.89443e-59
G3bp1	2	5.72916e-63	0.383033	0.906	0.475	1.11873e-58
Eif1b	2	5.92459e-63	0.264371	0.785	0.379	1.1569e-58
Dnajc2	2	7.27754e-63	0.285045	0.875	0.433	1.42109e-58
Srsf11	2	8.98201e-63	0.417551	0.926	0.488	1.75392e-58
Hspa4	2	1.05562e-62	0.387243	0.908	0.477	2.06131e-58
Rabac1	2	1.07256e-62	0.256729	0.852	0.414	2.09438e-58
Acin1	2	2.18248e-62	0.347551	0.845	0.42	4.26172e-58
Cct3	2	2.37934e-62	0.340411	0.887	0.447	4.64615e-58
Tra2b	2	2.61385e-62	0.410424	0.953	0.511	5.10407e-58
Eprs	2	2.82603e-62	0.269211	0.835	0.412	5.51838e-58
Mrpl17	2	3.3642e-62	0.275017	0.772	0.362	6.56927e-58
Nr4a2	2	3.55606e-62	0.264822	0.274	0.079	6.94392e-58
mt-Cytb	2	4.24109e-62	0.497201	0.995	0.747	8.28157e-58
Mrpl52	2	5.96931e-62	0.404831	0.904	0.469	1.16563e-57
Fus	2	1.03352e-61	0.404841	0.929	0.495	2.01816e-57
Pfdn2	2	1.09884e-61	0.284366	0.804	0.39	2.14571e-57
Mxd4	2	1.70683e-61	0.264009	0.364	0.128	3.33293e-57
Rwdd1	2	2.81027e-61	0.315795	0.817	0.391	5.4876e-57
Zfp91	2	4.57047e-61	0.28978	0.867	0.422	8.92475e-57
Hnrnpd	2	5.62895e-61	0.489411	0.97	0.595	1.09916e-56
Manf	2	7.28924e-61	0.527821	0.9	0.516	1.42337e-56
Timm23	2	1.0839e-60	0.340901	0.841	0.423	2.11654e-56
2410006H16Rik	2	1.12096e-60	0.402851	0.895	0.45	2.18891e-56
Ddost	2	1.19251e-60	0.322573	0.781	0.372	2.32862e-56
Snrpa1	2	1.48688e-60	0.26947	0.798	0.384	2.90343e-56
Tomm20	2	1.5711e-60	0.443087	0.942	0.525	3.06788e-56
Psmb9	2	1.68378e-60	0.259854	0.719	0.329	3.28792e-56
Tcf25	2	4.1013e-60	0.275126	0.854	0.421	8.00862e-56
Dpy30	2	6.3565e-60	0.287472	0.843	0.417	1.24123e-55
Eif3k	2	6.37289e-60	0.495121	0.976	0.608	1.24443e-55
Btg2	2	6.53186e-60	0.419404	0.598	0.275	1.27548e-55
Krtcap2	2	6.99314e-60	0.467425	0.962	0.538	1.36555e-55
Anp32a	2	7.32555e-60	0.430208	0.922	0.494	1.43046e-55
Rab27b	2	8.20911e-60	0.263279	0.86	0.401	1.60299e-55
Ankrd11	2	2.3973e-59	0.290882	0.87	0.434	4.68121e-55
Eif4h	2	1.15288e-58	0.271081	0.834	0.411	2.25122e-54
Fkbp2	2	1.30426e-58	0.341362	0.83	0.406	2.54683e-54
Cyc1	2	1.68135e-58	0.323851	0.864	0.424	3.28317e-54
Slc38a2	2	1.9269e-58	0.264291	0.802	0.386	3.76265e-54
Hmgn1	2	2.3177e-58	0.330426	0.813	0.4	4.52578e-54
Syncrip	2	2.56707e-58	0.312417	0.847	0.432	5.01272e-54
Srrm2	2	3.67671e-58	0.443519	0.988	0.616	7.17951e-54
Cope	2	6.92954e-58	0.280479	0.801	0.386	1.35313e-53
Ndufv3	2	8.90941e-58	0.338464	0.892	0.461	1.73974e-53
Chchd1	2	1.3547e-57	0.298219	0.826	0.42	2.64533e-53
Ostc	2	1.55231e-57	0.314436	0.818	0.399	3.0312e-53
Mrpl57	2	1.88707e-57	0.324339	0.872	0.437	3.68489e-53
Bzw1	2	2.45362e-57	0.377076	0.899	0.48	4.79118e-53
Atp5j	2	2.74088e-57	0.474228	0.982	0.655	5.35211e-53
U2af1	2	4.40807e-57	0.460663	0.941	0.533	8.60763e-53
Zranb2	2	4.80714e-57	0.259093	0.85	0.436	9.38691e-53
Mrps33	2	6.93636e-57	0.318312	0.881	0.453	1.35446e-52
Fkbp3	2	9.83575e-57	0.328279	0.913	0.474	1.92063e-52
Drap1	2	1.05742e-56	0.350611	0.9	0.481	2.06482e-52
Cdv3	2	1.50718e-56	0.355881	0.86	0.453	2.94308e-52
Dock8	2	1.7875e-56	0.290901	0.791	0.401	3.49046e-52
Ndufb5	2	1.89833e-56	0.371799	0.921	0.477	3.70687e-52
Hsp90b1	2	1.93689e-56	0.554196	0.966	0.626	3.78217e-52
Tmed2	2	4.75261e-56	0.364806	0.889	0.454	9.28041e-52
Vapa	2	5.37059e-56	0.273523	0.871	0.424	1.04871e-51
Ppp1r15a	2	5.60849e-56	0.372948	0.448	0.187	1.09517e-51
Emg1	2	8.03917e-56	0.297432	0.864	0.433	1.56981e-51
1110004F10Rik	2	8.76557e-56	0.339287	0.921	0.496	1.71165e-51
Srp14	2	1.13887e-55	0.266094	0.917	0.47	2.22387e-51
Purb	2	1.41515e-55	0.267011	0.879	0.456	2.76336e-51
Ranbp1	2	1.66806e-55	0.453838	0.991	0.714	3.25721e-51
Ndufa12	2	2.41759e-55	0.352257	0.912	0.492	4.72082e-51
Spcs2	2	3.23241e-55	0.413163	0.949	0.502	6.31194e-51
Thrap3	2	4.28549e-55	0.25113	0.792	0.393	8.36828e-51
Bola2	2	9.09392e-55	0.41857	0.93	0.555	1.77577e-50
Canx	2	1.55169e-54	0.4116	0.942	0.543	3.02998e-50
Psma4	2	1.74743e-54	0.355569	0.903	0.477	3.4122e-50
Fbl	2	3.26866e-54	0.397655	0.945	0.539	6.38272e-50
Chchd2	2	1.26616e-53	0.4071	0.997	0.83	2.47242e-49
Slc25a5	2	1.99644e-53	0.463555	0.98	0.713	3.89845e-49
Ncl	2	2.4121e-53	0.432632	1	0.888	4.7101e-49
Cct4	2	2.78134e-53	0.29682	0.875	0.453	5.43113e-49
Ndufa8	2	3.22083e-53	0.299915	0.874	0.452	6.28931e-49
Diaph1	2	3.8749e-53	0.276967	0.864	0.454	7.56652e-49
Smc3	2	5.21937e-53	0.250266	0.884	0.454	1.01919e-48
Eif3j1	2	6.59623e-53	0.258488	0.883	0.46	1.28805e-48
Nrxn1	2	8.17845e-53	0.254366	0.285	0.091	1.59701e-48
Ube2k	2	1.3875e-52	0.28857	0.866	0.459	2.70937e-48
Snrpd2	2	2.17828e-52	0.419882	0.975	0.664	4.25353e-48
Llph	2	2.9114e-52	0.337867	0.933	0.514	5.6851e-48
Ndufa7	2	2.91203e-52	0.397335	0.947	0.533	5.68632e-48
Eif3a	2	3.18881e-52	0.38173	0.96	0.595	6.22679e-48
Hp1bp3	2	5.22696e-52	0.292803	0.847	0.443	1.02067e-47
Higd1a	2	5.50999e-52	0.26362	0.852	0.436	1.07594e-47
Prrc2c	2	5.68119e-52	0.325946	0.925	0.51	1.10937e-47
Adgrl4	2	6.91875e-52	0.274115	0.316	0.112	1.35102e-47
Chd4	2	7.81332e-52	0.33168	0.896	0.496	1.52571e-47
Rbm39	2	1.99395e-51	0.442927	0.993	0.663	3.89359e-47
Srsf5	2	2.15109e-51	0.282707	0.887	0.474	4.20043e-47
Tmem234	2	3.00631e-51	0.256336	0.851	0.433	5.87043e-47
Ndufb2	2	4.92385e-51	0.269553	0.903	0.461	9.61481e-47
Pdap1	2	9.62157e-51	0.40614	0.958	0.564	1.8788e-46
Fxyd5	2	9.65839e-51	0.295934	0.97	0.559	1.88599e-46
Hnrnpf	2	2.70146e-50	0.409388	0.976	0.675	5.27514e-46
Atp5c1	2	3.54088e-50	0.45473	0.964	0.577	6.91428e-46
Slc25a4	2	4.28101e-50	0.288516	0.864	0.431	8.35952e-46
Selenof	2	6.50973e-50	0.345241	0.935	0.511	1.27116e-45
Thoc7	2	1.07391e-49	0.271372	0.877	0.465	2.09702e-45
Srsf2	2	1.22938e-49	0.397283	0.953	0.57	2.40061e-45
Smc1a	2	1.34092e-49	0.285411	0.876	0.453	2.61842e-45
Eef1g	2	2.96707e-49	0.376197	0.991	0.716	5.79381e-45
Dut	2	3.09873e-49	0.415652	0.955	0.616	6.05089e-45
Eif3m	2	3.28709e-49	0.286919	0.912	0.49	6.41871e-45
Pcbp1	2	3.59514e-49	0.380317	0.941	0.547	7.02024e-45
G430095P16Rik	2	1.25059e-48	0.265138	0.287	0.103	2.44203e-44
Atp5e	2	2.07681e-48	0.374563	0.992	0.83	4.05538e-44
Pfn1	2	2.20148e-48	0.339765	1	0.878	4.29883e-44
Snrpd1	2	3.29408e-48	0.419381	0.964	0.637	6.43235e-44
Ndufb4	2	3.86951e-48	0.254686	0.864	0.45	7.556e-44
Luc7l2	2	4.44558e-48	0.267968	0.862	0.455	8.68089e-44
Ost4	2	4.60274e-48	0.342507	0.938	0.521	8.98777e-44
Ndufab1	2	6.3556e-48	0.335259	0.933	0.523	1.24106e-43
Polr1d	2	8.96651e-48	0.366652	0.914	0.508	1.75089e-43
Lamtor2	2	1.256e-47	0.313025	0.881	0.47	2.45259e-43
Hsp90aa1	2	1.37431e-47	0.390184	0.996	0.825	2.68361e-43
Ndufb9	2	1.85103e-47	0.386699	0.976	0.622	3.61452e-43
Psmb2	2	7.88208e-47	0.383137	0.92	0.498	1.53913e-42
Tgfb1	2	1.91884e-46	0.337502	0.938	0.559	3.74692e-42
Sf3b6	2	3.58402e-46	0.33294	0.935	0.529	6.99851e-42
Etfb	2	4.1316e-46	0.380726	0.972	0.686	8.06778e-42
Ndufv2	2	6.51866e-46	0.276921	0.899	0.482	1.2729e-41
Calr	2	9.01867e-46	0.426231	0.946	0.609	1.76108e-41
Snrpg	2	1.02e-45	0.364804	0.996	0.808	1.99175e-41
Romo1	2	1.53657e-45	0.2811	0.9	0.499	3.00047e-41
Morf4l1	2	1.65762e-45	0.404489	0.978	0.625	3.23684e-41
Mdh2	2	2.64027e-45	0.370232	0.938	0.537	5.15565e-41
Egr1	2	5.53268e-45	0.360206	0.341	0.136	1.08037e-40
Tmem256	2	5.75541e-45	0.318232	0.93	0.521	1.12386e-40
Cacybp	2	6.5714e-45	0.277213	0.895	0.502	1.2832e-40
Tkt	2	7.87554e-45	0.387712	0.947	0.535	1.53786e-40
Hint1	2	1.86974e-44	0.39535	0.991	0.727	3.65104e-40
Psmd8	2	2.71196e-44	0.279256	0.892	0.472	5.29564e-40
Csnk1a1	2	3.03532e-44	0.301373	0.916	0.513	5.92707e-40
Slc25a3	2	3.64675e-44	0.385538	0.984	0.658	7.12101e-40
Psme1	2	5.06839e-44	0.339824	0.937	0.527	9.89704e-40
Swi5	2	5.45961e-44	0.32761	0.93	0.513	1.0661e-39
Cox5b	2	5.88454e-44	0.403419	0.986	0.709	1.14907e-39
Clint1	2	8.0662e-44	0.317963	0.947	0.569	1.57509e-39
Arf5	2	1.3455e-43	0.336321	0.912	0.498	2.62735e-39
Rabgap1l	2	2.1557e-43	0.298653	0.976	0.614	4.20944e-39
Alyref	2	5.97911e-43	0.298989	0.893	0.465	1.16754e-38
Snrnp70	2	7.12084e-43	0.253365	0.918	0.499	1.39049e-38
Taf10	2	1.98714e-42	0.347353	0.92	0.524	3.88029e-38
Ndufa13	2	5.48431e-42	0.354698	0.951	0.557	1.07092e-37
Cct2	2	1.80114e-41	0.302739	0.937	0.541	3.51709e-37
Rab5if	2	2.91204e-41	0.317508	0.925	0.52	5.68633e-37
Hspd1	2	7.18003e-41	0.358267	0.957	0.646	1.40204e-36
Vamp8	2	1.52241e-40	0.309636	0.937	0.557	2.9728e-36
Sec61b	2	2.54567e-40	0.342025	0.988	0.753	4.97092e-36
Cox8a	2	4.51401e-40	0.334465	0.999	0.851	8.81451e-36
Atpif1	2	5.42114e-40	0.29756	0.996	0.818	1.05859e-35
Mt1	2	7.69547e-40	0.344271	0.619	0.319	1.50269e-35
Snrpd3	2	5.67532e-39	0.303409	0.953	0.585	1.10822e-34
Ndufc2	2	1.19826e-38	0.3189	0.934	0.543	2.33983e-34
Eif3h	2	1.39654e-38	0.34913	0.958	0.594	2.72702e-34
Eif4a1	2	5.70804e-38	0.351759	0.993	0.708	1.11461e-33
Atp5d	2	1.14583e-37	0.360938	0.98	0.613	2.23747e-33
Dbt	2	1.70754e-37	0.325805	0.253	0.094	3.33431e-33
Hspe1	2	4.10884e-37	0.340808	0.982	0.758	8.02334e-33
Cd47	2	5.93337e-37	0.319275	0.979	0.645	1.15861e-32
Cbx3	2	7.2008e-37	0.311457	0.96	0.58	1.4061e-32
Rbm3	2	1.51981e-36	0.371283	0.988	0.735	2.96774e-32
Emp3	2	1.54708e-36	0.276869	0.962	0.539	3.02098e-32
Ppp1ca	2	2.72145e-36	0.347629	0.975	0.645	5.31418e-32
Psmb5	2	2.75646e-36	0.260693	0.937	0.523	5.38254e-32
Metap2	2	4.70877e-35	0.258645	0.96	0.597	9.19482e-31
Elob	2	9.4393e-35	0.331612	0.974	0.667	1.84321e-30
Hnrnpk	2	1.73502e-34	0.295755	0.968	0.617	3.38797e-30
Eef1d	2	3.23688e-34	0.320353	0.959	0.625	6.32065e-30
H3f3a	2	4.29987e-34	0.277414	0.999	0.898	8.39635e-30
Clic1	2	1.2811e-33	0.342798	0.978	0.619	2.50161e-29
Eif3c	2	1.3921e-33	0.283405	0.968	0.618	2.71836e-29
Nme1	2	2.4565e-33	0.284666	0.972	0.665	4.79682e-29
Gm10076	2	2.80845e-33	0.314849	0.957	0.596	5.48407e-29
Atp5h	2	3.43114e-33	0.303469	0.987	0.747	6.69998e-29
Npm1	2	1.11014e-32	0.275726	0.999	0.96	2.16777e-28
Banf1	2	5.0268e-32	0.261641	0.942	0.564	9.81583e-28
Uqcrb	2	5.9592e-32	0.26187	0.946	0.583	1.16365e-27
Hnrnpa1	2	1.08586e-31	0.279732	0.955	0.592	2.12036e-27
Tomm7	2	1.12997e-31	0.276833	0.964	0.649	2.20649e-27
Uqcrh	2	2.42846e-31	0.288172	0.988	0.726	4.74206e-27
Pomp	2	5.44678e-31	0.250461	0.946	0.552	1.06359e-26
Atp5b	2	2.75229e-30	0.28827	0.979	0.699	5.3744e-26
Psmb1	2	2.76162e-30	0.262124	0.958	0.575	5.39262e-26
Atp5mpl	2	1.60952e-29	0.257322	0.949	0.611	3.1429e-25
Ran	2	3.8576e-29	0.292843	0.991	0.821	7.53274e-25
Psmb3	2	4.2137e-29	0.256437	0.942	0.554	8.22809e-25
Hnrnpa3	2	5.60784e-29	0.291908	0.958	0.664	1.09504e-24
Ywhae	2	6.00162e-29	0.25932	0.953	0.604	1.17194e-24
Uqcr10	2	8.90514e-29	0.270918	0.947	0.626	1.73891e-24
Atp5f1	2	1.0781e-28	0.286671	0.967	0.649	2.1052e-24
Prdx1	2	1.27704e-28	0.27235	0.964	0.624	2.49368e-24
Stmn1	2	3.87208e-28	0.367044	0.96	0.68	7.56101e-24
mt-Nd1	2	5.3023e-27	0.267926	0.979	0.706	1.03538e-22
Hnrnpu	2	6.64102e-27	0.26525	0.959	0.652	1.29679e-22
Gng5	2	7.51416e-27	0.262257	0.984	0.666	1.46729e-22
Srsf3	2	8.75112e-27	0.25333	0.982	0.712	1.70883e-22
H2-D1	2	4.84601e-26	0.258794	0.992	0.696	9.4628e-22
H2afj	2	1.44541e-25	0.250658	0.953	0.593	2.82246e-21
Mif	2	1.36852e-24	0.260707	0.978	0.759	2.67232e-20
Eef2	2	1.28683e-23	0.260927	0.987	0.685	2.51279e-19
Hspa8	2	3.34675e-22	0.344735	0.995	0.888	6.5352e-18
Pf4	2	7.68017e-15	0.346521	0.976	0.871	1.49971e-10
Hist1h2bn	3	0	0.852342	0.694	0.11	0
H1fx	3	1.94765e-288	1.13013	0.728	0.14	3.80318e-284
Aurkb	3	3.01928e-279	0.665417	0.77	0.151	5.89575e-275
Pbk	3	1.30291e-263	0.649593	0.739	0.149	2.54419e-259
Hist1h3i	3	2.21857e-251	0.788131	0.72	0.149	4.33219e-247
Incenp	3	5.15771e-247	0.790746	0.84	0.206	1.00715e-242
Tuba8	3	7.09821e-247	0.735222	0.882	0.214	1.38607e-242
Hist1h4c	3	1.44647e-244	1.13728	0.85	0.237	2.82452e-240
Sgo1	3	1.05857e-242	0.540129	0.654	0.126	2.06706e-238
Hist1h4h	3	3.58528e-242	0.857563	0.791	0.192	7.00098e-238
Cenpp	3	8.1357e-233	0.59949	0.756	0.175	1.58866e-228
Cdca8	3	2.96381e-224	1.04995	0.955	0.316	5.78743e-220
Tpx2	3	6.17905e-220	0.71368	0.815	0.205	1.20658e-215
Rab38	3	9.68506e-219	0.522025	0.807	0.193	1.8912e-214
Hist1h2bb	3	1.51044e-217	0.563276	0.562	0.103	2.94945e-213
Spc25	3	1.04989e-216	0.474845	0.658	0.138	2.05013e-212
Cdca3	3	1.97201e-212	0.62041	0.834	0.213	3.85075e-208
Hist1h2ak	3	3.94107e-208	0.555761	0.627	0.132	7.69573e-204
Esco2	3	4.95406e-206	0.443455	0.616	0.126	9.67379e-202
Fbxo5	3	4.86943e-205	0.50914	0.682	0.155	9.50854e-201
Hist2h2bb	3	1.43323e-204	0.706776	0.739	0.18	2.79868e-200
Knl1	3	1.89127e-202	0.686472	0.868	0.253	3.69308e-198
H2-Q7	3	2.00982e-201	0.757592	0.929	0.273	3.92458e-197
Hist1h2bm	3	8.15979e-201	0.534409	0.609	0.125	1.59336e-196
Hmmr	3	6.37172e-200	0.617485	0.709	0.168	1.24421e-195
Dnph1	3	2.68305e-199	0.580601	0.798	0.218	5.23918e-195
H2afx	3	8.47842e-199	1.27106	0.944	0.389	1.65558e-194
Spc24	3	1.46629e-197	0.753213	0.883	0.269	2.86323e-193
Bub1	3	1.78648e-197	0.341751	0.556	0.107	3.48846e-193
Mis18bp1	3	1.42391e-196	0.456451	0.584	0.12	2.78047e-192
Nusap1	3	1.44111e-195	0.869344	0.791	0.215	2.81405e-191
Cenpe	3	7.88117e-195	0.549271	0.741	0.186	1.53896e-190
Prc1	3	2.20988e-192	0.755018	0.831	0.236	4.31523e-188
Hmgb1	3	2.43372e-191	0.800134	1	0.894	4.75233e-187
Pimreg	3	3.89777e-191	0.431394	0.409	0.06	7.61118e-187
Tspan4	3	2.47517e-190	0.529271	0.771	0.203	4.83326e-186
Cenpf	3	3.64886e-190	0.853844	0.824	0.24	7.12513e-186
Sdsl	3	8.64812e-190	0.428758	0.62	0.132	1.68872e-185
Kif11	3	2.46564e-188	0.519597	0.774	0.199	4.81465e-184
Mnd1	3	3.32914e-188	0.339695	0.517	0.098	6.50082e-184
Nup37	3	3.80346e-187	0.423102	0.628	0.146	7.42701e-183
Rbp1	3	7.47953e-187	0.420509	0.565	0.113	1.46053e-182
Chchd6	3	1.22849e-186	0.512301	0.757	0.206	2.39888e-182
Kif20b	3	4.68326e-185	0.490949	0.702	0.176	9.145e-181
Ckap2l	3	8.32532e-185	0.873917	0.947	0.337	1.62569e-180
Cdk1	3	1.80386e-184	0.725331	0.881	0.277	3.52239e-180
Lockd	3	3.925e-184	0.667088	0.856	0.263	7.66435e-180
Ska1	3	5.05265e-184	0.363219	0.513	0.098	9.86631e-180
Isoc1	3	3.17375e-183	0.476735	0.73	0.195	6.19739e-179
Kif15	3	6.6112e-182	0.448871	0.683	0.167	1.29097e-177
Kif22	3	9.92841e-181	0.371435	0.593	0.129	1.93872e-176
Hist1h2ap	3	6.67771e-180	1.24524	0.898	0.383	1.30396e-175
Hist1h2bh	3	2.87216e-179	0.398858	0.451	0.078	5.60847e-175
Tmem176b	3	5.95824e-179	0.699118	0.893	0.276	1.16347e-174
Mast4	3	1.96074e-176	0.346231	0.616	0.139	3.82874e-172
Hmgb3	3	2.06333e-176	0.980972	0.966	0.376	4.02907e-172
Klk8	3	2.66723e-175	0.512692	0.713	0.186	5.20831e-171
Trpc6	3	4.49601e-175	0.474066	0.816	0.222	8.77936e-171
H2afz	3	4.63311e-175	0.790297	1	0.94	9.04707e-171
Kif4	3	2.3401e-174	0.313733	0.576	0.125	4.56951e-170
Ppic	3	2.55351e-174	0.358192	0.68	0.165	4.98623e-170
Cdca2	3	4.51515e-174	0.346476	0.462	0.085	8.81674e-170
Asf1b	3	7.35319e-174	0.44378	0.691	0.178	1.43586e-169
Cenpq	3	1.63752e-173	0.403294	0.675	0.173	3.19758e-169
Yif1b	3	1.65763e-172	0.63789	0.879	0.293	3.23686e-168
Usp40	3	1.92463e-172	0.414718	0.632	0.15	3.75822e-168
Hist1h2af	3	3.60354e-172	0.456909	0.652	0.157	7.03664e-168
Ccna2	3	1.31196e-171	0.398093	0.694	0.176	2.56186e-167
Prkg1	3	3.98597e-171	0.642518	0.907	0.288	7.78341e-167
Hist1h2be	3	8.26606e-171	0.473026	0.642	0.16	1.61411e-166
Timm50	3	9.19188e-171	0.583185	0.786	0.239	1.7949e-166
Hist1h1a	3	9.72111e-171	0.840306	0.771	0.232	1.89824e-166
Adgrl2	3	1.73824e-170	0.431043	0.701	0.178	3.39427e-166
Mesd	3	2.07625e-167	0.464579	0.722	0.2	4.05429e-163
Nuf2	3	4.33927e-167	0.305742	0.41	0.069	8.4733e-163
Bora	3	4.38802e-167	0.491031	0.615	0.152	8.56848e-163
Inka1	3	5.30671e-167	0.473419	0.852	0.248	1.03624e-162
Psmg2	3	1.92523e-165	0.444898	0.771	0.227	3.75939e-161
Zfp771	3	3.98787e-165	0.393767	0.693	0.186	7.78711e-161
Icam4	3	2.41855e-164	0.36234	0.528	0.112	4.7227e-160
Mad2l1	3	1.61274e-162	0.335022	0.571	0.134	3.14921e-158
Plk1	3	5.48526e-162	0.381131	0.528	0.114	1.07111e-157
Ckap2	3	1.12991e-161	0.306793	0.556	0.126	2.20638e-157
Pmf1	3	3.17974e-160	0.410598	0.715	0.203	6.20907e-156
Shcbp1	3	5.06153e-160	0.296288	0.484	0.099	9.88364e-156
Tubb5	3	5.07678e-160	0.976977	0.99	0.651	9.91343e-156
Brd8	3	8.03521e-160	0.474636	0.753	0.225	1.56904e-155
Med19	3	4.34386e-159	0.359862	0.682	0.186	8.48226e-155
Macrod1	3	1.02099e-157	0.370158	0.531	0.119	1.99369e-153
Rhobtb3	3	4.77245e-157	0.293975	0.534	0.117	9.31917e-153
Mns1	3	9.24427e-157	0.280789	0.668	0.176	1.80513e-152
Birc5	3	4.14534e-156	0.818987	0.971	0.373	8.0946e-152
Ruvbl2	3	8.94762e-156	0.461287	0.731	0.215	1.7472e-151
Cavin3	3	1.00038e-155	0.27955	0.439	0.083	1.95343e-151
Dtd1	3	1.49336e-155	0.428291	0.834	0.261	2.91608e-151
Ccdc34	3	1.96855e-155	0.451515	0.857	0.283	3.84398e-151
Ppia	3	1.04844e-154	0.620736	1	0.984	2.04729e-150
Cdc20	3	1.83819e-154	0.646715	0.656	0.182	3.58944e-150
Tspan13	3	3.83284e-154	0.396215	0.69	0.19	7.48438e-150
Trip13	3	9.18066e-154	0.269795	0.578	0.141	1.79271e-149
Hist1h3f	3	1.72191e-152	0.368671	0.59	0.146	3.36237e-148
Tmem70	3	4.91862e-152	0.298951	0.598	0.151	9.60459e-148
Exosc1	3	4.94083e-152	0.404084	0.798	0.25	9.64796e-148
Neil3	3	1.11921e-151	0.317465	0.436	0.086	2.18548e-147
Dbf4	3	1.91078e-151	0.437551	0.678	0.193	3.73118e-147
1190007I07Rik	3	3.42879e-151	0.403393	0.734	0.218	6.69541e-147
Nfix	3	6.60301e-151	0.407267	0.753	0.224	1.28937e-146
Dlg2	3	9.77991e-151	0.351983	0.678	0.18	1.90972e-146
Nde1	3	1.11465e-150	0.343553	0.546	0.131	2.17657e-146
Zbtb12	3	1.32953e-150	0.350051	0.471	0.099	2.59618e-146
Smarcb1	3	3.17377e-150	0.442796	0.844	0.28	6.19742e-146
G6pc3	3	4.83796e-150	0.316617	0.654	0.175	9.44709e-146
2010204K13Rik	3	5.47965e-150	0.280205	0.601	0.148	1.07001e-145
Aspm	3	5.63472e-150	0.339335	0.442	0.088	1.10029e-145
Nucks1	3	9.59039e-150	0.821445	1	0.714	1.87272e-145
Tpst2	3	1.41523e-149	0.503849	0.861	0.293	2.76353e-145
Haspin	3	3.53693e-149	0.292036	0.399	0.074	6.90656e-145
Tbxa2r	3	5.16003e-149	0.268539	0.461	0.094	1.0076e-144
Hmgb2	3	1.89313e-148	0.856428	1	0.882	3.69672e-144
Hist1h2an	3	3.05625e-148	0.298161	0.476	0.101	5.96794e-144
Ndc80	3	3.27454e-148	0.301138	0.48	0.104	6.39419e-144
Dcps	3	6.31907e-148	0.391359	0.771	0.242	1.23392e-143
Wdr18	3	7.47996e-148	0.495125	0.72	0.221	1.46061e-143
Cenpm	3	7.90437e-148	0.422968	0.656	0.185	1.54349e-143
Naxe	3	8.77541e-148	0.403497	0.631	0.176	1.71357e-143
Luc7l	3	1.03166e-147	0.417589	0.808	0.261	2.01452e-143
Hist1h3c	3	1.8261e-147	0.997656	0.831	0.31	3.56582e-143
0610010K14Rik	3	2.28109e-147	0.704096	0.923	0.365	4.45429e-143
Bud23	3	3.41474e-147	0.375009	0.717	0.218	6.66797e-143
Ppp1r35	3	1.83287e-146	0.390964	0.652	0.184	3.57905e-142
Serf1	3	2.27196e-146	0.329728	0.652	0.179	4.43646e-142
Oxct1	3	4.33381e-146	0.456714	0.829	0.277	8.46264e-142
Hirip3	3	5.50869e-146	0.498657	0.642	0.185	1.07568e-141
Hist1h2bj	3	9.25799e-146	0.536645	0.789	0.244	1.80781e-141
Ptma	3	1.16568e-145	0.568085	1	0.996	2.27621e-141
Runx3	3	1.38599e-145	0.428251	0.781	0.241	2.70642e-141
Smarcd1	3	1.78371e-145	0.350077	0.626	0.171	3.48305e-141
Cltb	3	2.44193e-145	0.366211	0.612	0.166	4.76835e-141
Cmc2	3	3.64631e-145	0.355239	0.743	0.226	7.12015e-141
Ube2t	3	4.2426e-145	0.33029	0.498	0.114	8.28452e-141
Ccnb1	3	4.8087e-145	0.416101	0.59	0.153	9.38995e-141
Arhgap11a	3	6.42915e-145	0.404782	0.545	0.136	1.25542e-140
Cks2	3	1.21094e-144	0.982587	0.984	0.495	2.36461e-140
Smco4	3	1.41343e-144	0.393344	0.631	0.175	2.76e-140
Nme4	3	2.69747e-144	0.334327	0.56	0.141	5.26735e-140
Plk4	3	6.21557e-144	0.286969	0.58	0.15	1.21371e-139
Nop16	3	7.12572e-144	0.417104	0.717	0.218	1.39144e-139
Psat1	3	1.03999e-143	0.361708	0.628	0.174	2.03079e-139
Ica1	3	1.89785e-143	0.292927	0.687	0.189	3.70593e-139
Terf1	3	2.17332e-143	0.362472	0.571	0.146	4.24383e-139
Khk	3	5.48861e-143	0.355206	0.689	0.201	1.07176e-138
Bub3	3	5.82572e-143	0.662887	0.875	0.33	1.13759e-138
Rab37	3	7.44719e-143	0.30796	0.562	0.138	1.45421e-138
Snrpa	3	1.05813e-142	0.500266	0.875	0.309	2.06622e-138
Nkap	3	3.12444e-142	0.337701	0.66	0.191	6.1011e-138
Mrps18a	3	5.02873e-142	0.401734	0.79	0.255	9.8196e-138
Mettl1	3	2.67509e-141	0.427807	0.697	0.21	5.22365e-137
Cited2	3	4.46044e-141	0.864363	0.956	0.426	8.7099e-137
Khdrbs3	3	4.68813e-141	0.251163	0.425	0.084	9.15452e-137
Psd3	3	5.96003e-141	0.427782	0.69	0.199	1.16381e-136
Fdx2	3	7.75144e-141	0.381832	0.741	0.228	1.51362e-136
Rfc5	3	8.67941e-141	0.35365	0.661	0.193	1.69483e-136
Psph	3	1.49846e-140	0.283015	0.56	0.142	2.92604e-136
Hist1h3e	3	1.63223e-140	0.753648	0.87	0.324	3.18726e-136
Hikeshi	3	1.75345e-140	0.394552	0.772	0.251	3.42397e-136
Ddx27	3	2.96909e-140	0.476354	0.798	0.268	5.79773e-136
Rpp30	3	3.62337e-140	0.274045	0.591	0.156	7.07536e-136
Cenpw	3	4.17374e-140	0.581196	0.896	0.335	8.15006e-136
Muc13	3	5.50237e-140	0.341625	0.753	0.223	1.07445e-135
Tmem11	3	9.88579e-140	0.321695	0.727	0.222	1.9304e-135
Taf11	3	1.24122e-139	0.350546	0.641	0.185	2.42373e-135
Asrgl1	3	1.26427e-139	0.303672	0.639	0.182	2.46874e-135
Ccnq	3	1.30317e-139	0.284415	0.587	0.155	2.5447e-135
Aurka	3	2.0723e-139	0.362368	0.498	0.116	4.04657e-135
Pak1ip1	3	2.10754e-139	0.42003	0.845	0.293	4.1154e-135
Cbx1	3	2.61252e-139	0.656774	0.934	0.371	5.10148e-135
Mrps10	3	7.32746e-139	0.342183	0.671	0.196	1.43083e-134
Rnf180	3	8.63655e-139	0.277353	0.499	0.113	1.68646e-134
Dach1	3	2.94509e-138	0.585137	0.877	0.305	5.75088e-134
Jagn1	3	3.72083e-138	0.330319	0.617	0.174	7.26567e-134
Tbrg1	3	5.36663e-138	0.36706	0.845	0.277	1.04794e-133
Mrpl2	3	5.84343e-138	0.403541	0.763	0.249	1.14105e-133
Tyms	3	9.16654e-138	0.703862	0.818	0.301	1.78995e-133
Fam92a	3	1.2291e-137	0.283859	0.575	0.153	2.40006e-133
Trp53	3	3.16385e-137	0.555019	0.879	0.323	6.17805e-133
Ifrd2	3	4.07646e-137	0.274579	0.605	0.162	7.9601e-133
Smc2	3	6.38768e-137	0.593438	0.948	0.377	1.24732e-132
Ctcf	3	8.64132e-137	0.681072	0.963	0.41	1.68739e-132
Mrpl44	3	1.18987e-136	0.289621	0.583	0.159	2.32345e-132
Ccnb2	3	1.53739e-136	0.589943	0.728	0.229	3.00207e-132
Prodh	3	3.08405e-136	0.264071	0.534	0.131	6.02222e-132
Hist1h2bg	3	5.49035e-136	0.31238	0.431	0.092	1.0721e-131
Cacnb2	3	6.46396e-136	0.306069	0.619	0.168	1.26222e-131
Ilf2	3	9.03981e-136	0.390383	0.772	0.255	1.7652e-131
Nudt5	3	1.23087e-135	0.37589	0.753	0.244	2.40352e-131
Pcdh7	3	1.59416e-135	0.34197	0.469	0.105	3.11292e-131
Pex7	3	2.79895e-135	0.323703	0.645	0.187	5.46551e-131
Lsm2	3	2.87661e-135	0.631406	0.941	0.378	5.61715e-131
Vkorc1	3	3.09193e-135	0.357335	0.687	0.209	6.0376e-131
Il11ra1	3	3.87746e-135	0.342055	0.487	0.117	7.57152e-131
Bckdk	3	7.92142e-135	0.2726	0.561	0.149	1.54682e-130
Hmgn5	3	8.21426e-135	0.513308	0.922	0.348	1.604e-130
Fam3c	3	8.62308e-135	0.269139	0.579	0.154	1.68383e-130
Pam16	3	9.50889e-135	0.40736	0.808	0.279	1.8568e-130
Mrpl38	3	1.12883e-134	0.34037	0.647	0.191	2.20426e-130
Exosc7	3	1.34781e-134	0.4734	0.845	0.299	2.63187e-130
Nenf	3	1.77499e-134	0.327605	0.741	0.232	3.46603e-130
Tex261	3	2.11135e-134	0.401796	0.748	0.244	4.12284e-130
Cfap20	3	2.16431e-134	0.334109	0.65	0.195	4.22624e-130
Ctdspl	3	2.77189e-134	0.33725	0.757	0.238	5.41268e-130
Gar1	3	2.79269e-134	0.48898	0.889	0.317	5.45328e-130
Cops7a	3	3.46785e-134	0.287409	0.612	0.171	6.77166e-130
Kctd1	3	4.23162e-134	0.375598	0.711	0.217	8.26309e-130
Pin1	3	4.23684e-134	0.474955	0.835	0.289	8.27329e-130
Immp1l	3	4.88046e-134	0.269861	0.674	0.2	9.53007e-130
Raly	3	9.24013e-134	0.617923	0.94	0.37	1.80432e-129
Tacc3	3	1.1179e-133	0.313014	0.663	0.195	2.18293e-129
Tomm40	3	1.37941e-133	0.547723	0.872	0.317	2.69356e-129
Kdelr2	3	1.55578e-133	0.42072	0.802	0.271	3.03796e-129
Meis1	3	2.3011e-133	0.40548	0.937	0.329	4.49336e-129
Aifm1	3	4.12259e-133	0.336645	0.65	0.193	8.05018e-129
Ciao2b	3	9.9879e-133	0.360853	0.73	0.234	1.95034e-128
Ptov1	3	1.46861e-132	0.346883	0.674	0.201	2.86775e-128
Eif4a3	3	1.95405e-132	0.467455	0.845	0.302	3.81568e-128
Gtf3a	3	2.56942e-132	0.441221	0.819	0.284	5.0173e-128
Racgap1	3	3.5716e-132	0.266281	0.621	0.172	6.97426e-128
Gmds	3	4.26784e-132	0.352076	0.791	0.262	8.33381e-128
Aimp2	3	5.34005e-132	0.261481	0.639	0.183	1.04275e-127
Hist1h4a	3	5.92899e-132	0.362833	0.385	0.078	1.15775e-127
Tada2a	3	6.22758e-132	0.31436	0.535	0.138	1.21606e-127
Anp32b	3	6.76385e-132	0.736145	1	0.778	1.32078e-127
Ap1m1	3	7.73531e-132	0.312851	0.547	0.146	1.51047e-127
Reep4	3	8.22866e-132	0.313152	0.46	0.108	1.60681e-127
Mrps17	3	1.23712e-131	0.443533	0.849	0.305	2.41573e-127
Nelfe	3	1.40318e-131	0.302345	0.657	0.198	2.73998e-127
Emc4	3	1.44767e-131	0.318359	0.639	0.19	2.82687e-127
Ncapd3	3	1.53295e-131	0.398326	0.727	0.232	2.9934e-127
Elof1	3	1.57525e-131	0.421076	0.772	0.265	3.076e-127
Depdc1a	3	1.61084e-131	0.257874	0.346	0.062	3.14548e-127
Hist1h2ae	3	1.73174e-131	1.16919	0.948	0.641	3.38156e-127
Cep295	3	2.21577e-131	0.331792	0.571	0.155	4.32673e-127
Fkbp11	3	2.24194e-131	0.442347	0.691	0.206	4.37783e-127
2810006K23Rik	3	2.24445e-131	0.280686	0.498	0.122	4.38274e-127
Prdx4	3	4.72683e-131	0.377948	0.8	0.259	9.23008e-127
Steap3	3	5.97954e-131	0.252912	0.374	0.073	1.16762e-126
Mrpl13	3	5.99999e-131	0.363648	0.787	0.266	1.17162e-126
Tmem176a	3	6.23592e-131	0.318171	0.621	0.174	1.21769e-126
Ptp4a3	3	7.43503e-131	0.328578	0.68	0.207	1.45184e-126
Prmt7	3	9.07271e-131	0.280583	0.546	0.145	1.77163e-126
Rnps1	3	9.1396e-131	0.601588	0.922	0.367	1.78469e-126
Asns	3	1.4431e-130	0.273047	0.486	0.115	2.81794e-126
Eri3	3	1.57181e-130	0.290275	0.605	0.17	3.06926e-126
Smyd2	3	2.08054e-130	0.275116	0.619	0.175	4.06267e-126
Dnajc6	3	2.09637e-130	0.314197	0.443	0.098	4.09359e-126
Fh1	3	2.63674e-130	0.373027	0.801	0.266	5.14877e-126
4921524J17Rik	3	2.71758e-130	0.293157	0.642	0.19	5.30663e-126
Ckap5	3	2.81855e-130	0.389325	0.79	0.266	5.50378e-126
Stk16	3	2.98091e-130	0.431519	0.786	0.273	5.82082e-126
Rnf126	3	3.04199e-130	0.351212	0.63	0.189	5.9401e-126
Mbd3	3	4.09056e-130	0.490764	0.853	0.313	7.98765e-126
Serpina3g	3	5.06035e-130	0.575124	0.794	0.259	9.88136e-126
Ormdl2	3	7.33456e-130	0.324677	0.671	0.206	1.43222e-125
Tmem9	3	1.01403e-129	0.263675	0.468	0.108	1.98009e-125
Cdk4	3	1.21655e-129	0.719775	0.944	0.384	2.37555e-125
Dtnbp1	3	1.30987e-129	0.591603	0.936	0.369	2.55778e-125
Ripor1	3	1.40467e-129	0.273719	0.481	0.115	2.74289e-125
Ccdc18	3	1.45608e-129	0.256385	0.383	0.076	2.84329e-125
[truncated: 5,567 more rows]

## Sheet: DEG_Pseudotime 
C1	Hist1h1b
	Hist1h4d
	AY036118
	Gm42418
	Camk1d
	Cmss1
C2	Sh3bgrl3
	Actb
	Serl2
	Tagln2
	Itga2b
	Itga6
	Bin1
	Gpx4
	R3hdm4
	Gnas
	Aldh2
	Alox5ap
	Treml1
	Cd9
	Tspo
	Itgb1
	Gclm
	Lsm12
	Cyb5a
	Rac1
	Esd
	Srgn
	Itm2b
	Ptpn18
	Ubb
C3	Tubb2b
	Mest
	Tmem140
	Ston2
	Tubb2a
	Tuba1a
	Slc2a3
	Cd226
	Mmd
	Ecm1
	Pdlim1
	Mkrn1
C4	Pf4
	Tpm4
	Tpm2
	Rasgrp2
	Tesc
	Plek
	Cnn2
	Lgalsl
	Actg1
	Fcer1g
	Myl6
	Fth1
	1810058124Rik
	Gp9
	Clu
	Hist1h2bc
	Nptn
	Itgb3
	Hacd4
	Pttg1ip
	Ywhah
	Taldo1
	S100a10
	Ilk
	Rgs10
	Zyx
	Tmsb4x
	Ppbp
	Parvb
	Cald1
	Gas2l1
	Alox12
	Clec1b
	Gsn
	Myl9
	Lyz2
	Ctla2a
	Thbs1
	F5
	Tsc22d1
	Gng11
C5	Ptma
	Hsp90ab1
	Npm1
	Hist1h2ae
	H2afz
	Hmgb2
	Ube2c
	Ppia
	H2afx
	H3f3b
	Eef1a1
	Eif5a
	Fau
	Fn1
	Tuba4a
C6	Malat
	Jun
	Pdcd4
	Jund
	Gm15281
	Ptx1
	Lrmda
	Med12l
	Meis1
	Runx1
	Etv6
	Zeb2
	Angpt1
	P2ry14
	Prkg1
	Ripor2
