# Supplementary material for: Plasmacytoid dendritic cells control homeostasis of megakaryopoiesis
Source: Nature. 2024 Jul 10;631(8021):645–53. doi: 10.1038/s41586-024-07671-y (PMC11254756; doi:10.1038/s41586-024-07671-y)
Supplement: Supplementary file 4 — Patient characteristics (related to Fig. 4a–g). [file 41586_2024_7671_MOESM4_ESM.xlsx]

## Sheet: Patient characteristics
Supplementary Table 1. Patient characteristics
LMU Munich	Control					ITP					COVID-19
Patient ID	1	2	3	4	5	1	2	3	4	5	1	2	3	4	5	6	7	8	9	10	11	12
Age	68	75	62	66	57	72	59	61	65	64	81	65	78	65	72	60	81	56	91	72	56	65
Sex	male	male	female	female	male	male	male	female	female	female	male	male	male	male	male	male	male	male	female	female	female	female
Platelet counts (10^3/ul)	167	234	188	210	317	27	19	15	22	28	189	160	210	154	167	145	187	233	236	175	165	278
Hb (g/dl)	14.2	15.8	14.5	12.3	16.4	16.8	15.9	15.2	15.4	13.5	14.5	15.3	16.7	14.3	15	17.2	16.8	15.4	9.7	12.7	13.7	15.2
Leukocytes counts (10^3/ul)	4.8	4	7.9	5.8	5.2	4.3	6.9	5.2	4.8	9.3	5.6	7.8	5.9	7.9	5.9	7.3	8.5	6.5	5	6	8.1	5.4
Therapies	none	none	none	none	none	none	none	none	none	none	Anticoagulation, ICU	Anticoagulation, ICU	Anticoagulation, ICU	Anticoagulation, ICU		Anticoagulation, ICU	Anticoagulation, ICU		Anticoagulation	Anticoagulation, ICU
Comorbidities	none	none	none	none	none	MZL	DLBCL	DLBCL	FL	FL	art. Hypertonus	KHK, art Hypertonus
University clinic Aachen	Control					ITP					COVID-19
Patient ID											1	2	3	4	5	6
Age											72	58	76	66	62	54
Sex											F	M	M	M	F	F
Platelet counts (10^3/ul)
Hb (g/dl)
Leukocytes counts (10^3/ul)
Therapies
Comorbidities
postmortal interval (h)											45	24	29	30	48	28

## Sheet: Characteristics_by gender
	control				Covid				AIT
gender	male		female		male		female		male		female
	Mean	SEM	Mean	SEM	Mean	SEM	Mean	SEM	Mean	SEM	Mean	SEM
age	66.6667	9.07377	64	2.82843	69.75	14.8549	71	14.8549	65.5	9.19239	63.3333	2.08167
platelet counts (10^3/ul)	239.333	75.1421	199	15.5563	180.625	31.1441	213.5	53.2322	23	5.65685	21.6667
Hb (g/dl)	15.4667	1.13725	13.4	1.55563	15.65	1.18603	12.825	2.32289	16.35	0.636396	14.7	6.50641
leukocytes (10^3/ul)	4.66667	0.61101	6.85	1.48492	6.925	1.11803	6.125	1.37931	5.6	1.83848	6.43333	1.04403
therapies	none		none		Antikoagulation, ICU		Anticoagulation, ICU		DLBCL		DLBCL
comorbidities	none		none		KHK, art Hypertonus		KHK, art Hypertonus		MZL		FL

## Sheet: Histology_by gender
	control				Covid				AIT
gender	male		female		male		female		male		female
	Mean	SEM	Mean	SEM	Mean	SEM	Mean	SEM	Mean	SEM	Mean	SEM
MK-pDC contacts in 10 HPFs	7.66667	2.08167	8.5	0.707107	48.5	5.17779	40	1.82574	35	2.82843	35.3333	#DIV/0!
MK-pDC contacts in 10 HPFs in %	13.3333	1.52753	13.5	3.53553	42.5	0.0330944	0.36	0.0141421	0.34	0.0141421	0.3	0.57735
total number MK	58	18	53	424.264	114.125	6.02376	111.5	8.88819	103	4.24264	117.667	0.01
total number pDCs	34.6667	11.5036	28	5.65685	73.5	9.14695	63	8.90693	38.5	9.19239	43.3333	6.02771
