# Supplementary material for: Plasmacytoid dendritic cells control homeostasis of megakaryopoiesis
Source: Nature. 2024 Jul 10;631(8021):645–53. doi: 10.1038/s41586-024-07671-y (PMC11254756; doi:10.1038/s41586-024-07671-y)
Supplement: Supplementary file 9 — Source Data Fig. 1 [file 41586_2024_7671_MOESM9_ESM.xlsx]

## Sheet: Fig. 1a
Also see ED_Fig. 1a
Scale bar = 100 um

## Sheet: Fig. 1b
distance to vessel (um)			MK frequency %			MKP frequency %
0-5		88.5	78	77.9	78.2	66.7	64
-10		2.7	6.2	9.5	3.6	7.9	10.3
-15		4.1	7.3	6.3	3.6	9.5	12.8
-20		2.7	6.2	1.1	7.3	4.8	5.1
-25		0.7	1.1	3.2	3.6	4.8	2.6
-30		1.4	0.6	1.1	3.6	3.2	0
-35		0	0.6	0	0	3.2	5.1
-40		0	0	1.1	0	0	0

## Sheet: Fig. 1d
MK	arrested MKPs	motile MKPs
0.145	0.37	1.52
0.19	0.33	1.01
0.16	0.1	1.33
0	0.29	1.59
0	0.13	0.62
0.3	0.084	1.47
0.2	0.24	1.68
0.38	0.32	0.82
0.19	0.15	1.14
0.18	0.21	1.14
0.18	0.22	1.73
0.13	0.31	0.68
0.12	0.3	2.07
0.16	0.28
0.24	0.17
0.088	0.19
0.17	0.04
0.083	0.362
0.11	0.22
0.053	0.18
0.034	0.14
0.04	0.2
0.11	0.31
0.11	0.1
0.32	0.126
0.12	0.16
0.1	0.44
0.2	0.15
0.052	0.42
0.26	0.34
0.21	0.34
0.2	0.38
0.32	0.12
0.09
0.054
0.44
0.077
0.16
0.04
0.19
0.26
0.45
0.26
0
0.094
0.22
0
0.26
0.1
0.33
0.16
0.14

## Sheet: Fig. 1e
time (h)	cell diameter (um)
experiment 1	cell 1	cell 2	cell 3	cell 4	cell 5	cell 6	cell 7	cell 8	cell 9	cell 10	cell 11	cell 12	cell 13
0	12.25	13.1	13.45	10.9	13.65	13.2	13.2	14.55	10.95	15.7		7.83	9.21
5.5	16.8	16.4	17.75	16.4	18.95	14.35	15.3	18.65	11.5	17.45		7.68	9.74
16	19.2	23.25	21.8	19.5	24	19.35	19.85	25.95	21.25	24.25	15.8
28	25.35	25.6		22.8	27.65	25.7	27.95	30.3	27.8	33.85	24.8
experiment 2	cell 1	cell 2	cell 3	cell 4	cell 5	cell 6
0	10.7	11.35	16.25			9.8
7	10.7	12.1	15.4			9.66
19	15.6	17.4	22.2	15.05	8.68
28	19.9	21.95	25.8	20.7	10.3
45	30.75	33.6	33.7	33.05
experiment 3	cell 1	cell 2	cell 3	cell 4	cell 5	cell 6	cell 7	cell 8	cell 9	cell 10	cell 11	cell 12	cell 13	cell 14
0	11.75	10.33	9.335	9.385	9.34	11.9	11.1	13.9	15.85				11.9	11.6
9.5	14.9	15.85	13.95	13.5	13.95	16.8	17.45	18.9	19.65	17.25	14.7	13.9	9.98	10.15
21.5	20.65	20.25	20.35	19	20.35	22.7	20.15	21.75	26.75	24.8	20.75	19.65	9.19	10.03
32.5	28.75	27.75	29.3	28.65	29.3	26.25	23.9	25.8	29.05	35.75	25.15	21.85		10.09
47.5	36.15						33.7	32.5			32.25
experiment 4	cell1
0	12
9.5	17
21.5	25
32.5	40
arrested MKPs
motile MKPs
motile followed by growth

## Sheet: Fig. 1f
MK volume disappearing speed	MKP volume growing speed
um3/h	um3/h
980.63	140.75
400	93.14
943.75	169.44
	396.43
109.09	115.61
413.82	229.21
429.48	190.36
	167.89
801.75	191.39
596.14	213.07
475.86
	495.27
157.89	458.95
946.42	396.36
1321.89	332.91
142.84	244.91
1000	267.96
	111.78
	305.45
	329.31
	222.58
	436.36
	454.55
	638.09
	309.14
	111.49
	211.71
	322.82
	310.62
	562
	512.77
	856.47
	200.31
	369.11
	540.57
	332.46
	196.96
	420.61
	119.94
	1118.25
	185.05
	86.65
	202.11
	328.95
	233.69
	420.55
	420
	518.42
	140.37
	168.6
	218.7
	541.05
	307.37
	562.75

## Sheet: Fig. 1g
fold change of cell# in island
cell number at every time point/cell number at 1st time point
	time (h)	fold value
	experiment 1	field 1	field 2
	0	1	1
	5.5	0.93	0.91
	16	0.93	0.82
	28		0.91
	experiment 2	field 1	field 2	field 3
	0	1	1	1
	5.5	0.8	1.14	1
	15.5	0.8	1	1.33
	27.5	0.8	0.86	1.33
	experiment 3	field 1	field 2	field 3	field 4	field 5
	0	1	1	1	1	1
	7	1	1	1	1	1
	19	1.33	1.17	1	0.71	0.83
	28	1.33	1	1	0.71	0.5
	experiment 4	field 1	field 2
	0	1	1
	9.5	1	1
	21.5	0.8	0.86
	32.5	0.8	1.14

## Sheet: Fig. 1i
distance to vessel (um)	ctrl				pd 12h
0-5	66.7	59	68.1	72.3	91	84.7	85.2	82.7
-10	9.1	11	13.9	14.9	1.9	6.8	4.5	6.7
-15	12.1	14	5.6	4.3	5.7	3.4	5.7	1.3
-20	6.1	8	2.8	2.1	0	1.7	3.4	4
-25	0	2	6.9	0	0	3.4	1.1	1.3
-30	3	2	1.4	6.4	1.9			1.3
-35	3	5	0					1.3
-40			1.4					1.3
Also see ED_Fig. 2g
Scale bar = 50 um

## Sheet: Fig. 1j
time after plt depletion (day)				MK number/mm3 BM			MKP number/mm3 BM
		0 (baseline)	1742	2400	1791	457	328.6	419.5
		1/2	2614.3	1985.7	2271	953	685.7	806
		1	2643	3400	2614.8	1010	1177	1288.3
		2	2657	3500	2756	985.7	797	824
		4	2405.7	2800	2942	643	771.4	527.2
		8	2214.3	1965.7	2000	677	571.4	672
	normalized	0 (baseline)	1	1	1	1	1	1
		1/2	1.50075	0.827375	1.26801	2.08534	2.08673	1.92133
		1	1.51722	1.41667	1.45997	2.21007	3.58186	3.07104
		2	1.52526	1.45833	1.53881	2.15689	2.42544	1.96424
		4	1.381	1.16667	1.64266	1.407	2.34753	1.25673
		8	1.27113	0.819042	1.11669	1.4814	1.73889	1.60191
time after plt depletion (day)						platelet count
		before (baseline)	770	801	814	752	686	809	590	607	734	624
		1/2	171	63	52	45	83	129
		1	93	126	275	75	60	89	21	21
		2	52	86	81	58	72	62	71	41	58
		4	777	477	804	508	539	623	529	773	587
		8	604	525	588	698
	normalized	before (baseline)	1	1	1	1	1	1	1	1	1	1
		1/2	0.222078	0.0786517	0.0638821	0.0598404	0.120991	0.159456
		1	0.120779	0.157303	0.337838	0.099734	0.0874636	0.110012	0.0355932	0.0345964
		2	0.0675325	0.107366	0.0995086	0.0771277	0.104956	0.0766378	0.120339	0.0675453	0.0790191
		4	1.00909	0.595506	0.987715	0.675532	0.785714	0.770087	0.89661	1.27348	0.799728
		8	0.784416	0.655431	0.722359	0.928191

## Sheet: Fig. 1k
% MKP adjacent to MKs
	ctrl	pd 12h
	21.2	30.2
	26.6	30.5
	18.1	30.7
	25.5	30.1

## Sheet: Fig. 1l
Apotracker positive MKs (%)
Control	ITP 24h	ITP 6h
38.6	65.1	67.6
46	66	54.2
50.4	72.3	61
42.8	66.8	71.7
	72.8
	75.1
	71.3
	68.8
