# Supplementary material for: Plasmacytoid dendritic cells control homeostasis of megakaryopoiesis
Source: Nature. 2024 Jul 10;631(8021):645–53. doi: 10.1038/s41586-024-07671-y (PMC11254756; doi:10.1038/s41586-024-07671-y)
Supplement: Supplementary file 10 — Source Data Fig. 2 [file 41586_2024_7671_MOESM10_ESM.xlsx]

## Sheet: Fig. 2b
Figure 2b
Bin Center	pDCs			Random dots
	1	2	3	1	2	3
0	16.0225	26.068	11.5038	7.46487	5.92441	4.9329
10	39.2832	25.9494	23.7015	25.6148	15.475	14.1095
20	23.6121	17.4248	19.2106	23.3314	26.3534	19.792
30	12.5088	14.1614	15.5728	19.6721	18.9734	19.3447
40	5.45795	9.11788	12.6664	9.95316	12.9469	15.0768
50	2.15507	4.35127	8.17551	8.25527	8.63126	11.2562
60	0.702741	1.95807	6.07538	4.06909	6.23085	8.95901
70	0.257672	0.969146	3.09394	1.63934	5.46476	6.52884

## Sheet: Fig. 2c
Figure 2c
Megakaryocyte (MK) counting per mm3
Control	BDCA2-DTR	PD	BDCA2-DTR + PD
4050	2022	5025	2850
3975	2077	5375	2481
4192	3373	5527	2529
5580	2919	4350	2760
4596	2176	4287	2637
5189	3846	4300	2396
Megakaryocyte progenitor (MKp) counting per mm3
Control	BDCA2-DTR	PD	BDCA2-DTR + PD
536	381	1047	274
517	322	1014	272
581	324	984	297
535	360	1041	265
510	315	981	290
543	320	957	281
Plasmacytoid dendritic cells (pDCs) counting per mm3
Control	BDCA2-DTR	PD	BDCA2-DTR + PD
7037	1047	8832	1507
7894	1309	9430	1612
8308	2455	9281	1488
10138	1224	9400	1698
10195	2798	9250	1819
8954	3066	8350	1339

## Sheet: Fig. 2d
Figure 2d
Platelet counting blood		1000/ul
Control	BDCA2-DTR	PD	BDCA2-DTR + PD
997	645	1	4
931	663	0	3
920	574	2	6
911	562	1	4
885	531	3	2
878	506	0	7
989	676	2	4
990	637	0	8
Reticulated platelets blood
Control	BDCA2-DTR	PD	BDCA2-DTR + PD
14.3	3.65	30	31.5
13.27	5.17	24.3	25.5
12.72	5.29	37.5	22.2
14.24	4.57	42	24
15.94	4.85	35.3	17.2
13.7	4.97	24.4	17.6

## Sheet: Fig. 2e
Figure 2e
Megakaryocyte (MK) counting per femur				Megakaryocyte progenitor (MKp) counting per femur				Plasmacytoid dendritic cells (pDCs) counting per femur
Control A	Control B	Tcf4-/-		Control A	Control B	Tcf4-/-		Control A	Control B	Tcf4-/-
39947.6	57265.2	30102.1		4807.15		3938		187010		75920.6
30340.8	34753.2	28886.1		5271.86	6765.29	3890.56		93908.3	128536	45360.2
43857.6	52715.6	28876.8		4704.78	4179.47	3835.58		214290	129083	45784.5
50055.4	40425	27355.9		5379.89	5850.1	5303.82		133543	158799	67829.5
49827.6	38403.6	28585		5627.54	4244.64	3997.24		118576	131771	70630
42608.4		34670.4		4286.16	5230.01	4052.76		110000	166669	79443.8
		45250.6				3695.85				54944.6
		20240.2				4311.13				64150.7
Platelet counting K/ul blood				Reticulate platelets blood
Control A	Control B	Tcf4-/-		Control A	Control B	Tcf4-/-
1083	786	546		10.6	11	7.29
887	865	656		11.2	13.3	6.4
999	850	784		12.7	11	6.8
889	970	714		13.3	12	7.4
876	980	657		11.2	14.5	5.5
1164	1002	667		11.2	11.4	7.4
						4.9
						8.1

## Sheet: Fig. 2f
	Figure 2f	Platelet numbers k/ul		Platelet recovery after platelet depletion
		Control A						Control B						Tcf4-/-
	Day 0	995	904	890	870	861	856	894	959	987	991	810	900	678	756	609	546	622	601
	Day 02	1	1	0	0	1	1	0	0	1	1	1	0	1	0	0	0	0	1
	Day 04	120	138	126	134	143	148	138	143	162	122	144	129	2	2	1	1	4	2
	Day 06	640	470	560	330	650	590	549	499	780	597	678	545	14	15	13	14	15	16
	Day 08	680	589	746	655	793	840	765	688	980	834	845	684	137	126	99	117	89	115
	Day 10	880	823	867	799	812	849	799	724	990	887	867	788	218	209	255	216	254	202
	Day 12	912	835	870	844	834	847	801	889	997	886	869	823	450	568	477	490	501	542
	Day 14	994	905	892	850	855	856	889	961	998	897	870	860	599	674	601	499	523	561
	Day 16	993	906	845	872	865	854	879	954	988	967	847	901	669	745	602	555	623	599
	Day 24	1034	874	912	1102	894	998	889	985	1023	789	985	887	678	793	609	735	701	599
	Day 30	967	957	1102	998	799	893	945	888	985	734	992	793	701	684	673	604	644	611
