# Supplementary material for: Plasmacytoid dendritic cells control homeostasis of megakaryopoiesis
Source: Nature. 2024 Jul 10;631(8021):645–53. doi: 10.1038/s41586-024-07671-y (PMC11254756; doi:10.1038/s41586-024-07671-y)
Supplement: Supplementary file 11 — Source Data Fig. 3 [file 41586_2024_7671_MOESM11_ESM.xlsx]

## Sheet: Fig. 3b
Figure 3b
IFN α (pg/ml)
Replicates (Mice)	Control	pDC-DTR	PD (6h)	PD (6h)+pDC-DTR	PD 24h	PD (24h)+pDC-DTR
1	1.56158	0.061146	4.28376	0.056122	6.67171	0.134349
2	1.75917	0.203486	6.56924	0.200869	8.91632	0.099733
3	1.62063	0.08058	7.57739	0.191526	6.75814	0.189552
4	1.81484	0.164517	9.50375	0.101602	7.81971	0.086701
5	1.47245	0.120973	6.6869	0.143024	10.1829	0.177358
6	1.64295	0.113127	6.48719	0.110871	10.4731	0.153486
7	0	0.2712	14.4685		17.2543
8	0	0.2694	13.0716		15.8743
9	0	0.2334	7.48395		12.5888
10	3.29322	0.1724	6.73556		16.3453
11	0.661
12	0.3202
13	0.7339
14	0.4409

## Sheet: Fig. 3c
Figure 3 b
p-IRF-7
Control	PD (6h)	PD (24h)
6.27	26.5	68
9.56	25.4	53.2
10.9	36.6	35.3
5.82	30.2	46.8
		63.2

## Sheet: Fig. 3d
Figure 3 d
IFN α (pg/ml)
	Rosa26DTR-Pf4Cre- and DT				Rosa26DTR-Pf4Cre+ and DT
WT pDCs	0.752064	2.00368	0.853351	0.296272	8.46436	10.1862	7.55278	8.79716	6.26498	6.40244
MyD88KO pDCs	0.998047	0.54297	3.24807	3.81962	0.889525	0.58637	0.093697	0	1.06316	2.52459

## Sheet: Fig. 3e
Figure 3e
IFN α (pg/ml)
No MKs	Vital MKs	Vital MKs + DNase	Dead MKs	Dead MKs + DNase
2.32664	2.53321	2.5367	7.36785	1.78266
1.5332	3.83421	2.99783	8.94578	1.56438
1.42733	1.46745	1.56784	9.32645	1.98237

## Sheet: Fig. 3f
Figure 3 f
Megakaryocyte (MK) counting (MyD88-/-)
WT	MyD88-ko
36123	24526
37917	18209
47590	33761
28049	27970
22802	19901
34483	16467
Megakaryocyte progenitor (MKp) counting (MyD88-/-)
WT	MyD88-ko
3325	1692
4351	1452
2634	2264
4291	1379
2577	1381
2485	1536
Platelet k/ul (MyD88-/-)
WT	MyD88-/-
808	903
786	666
882	812
900	802
940	774
913	989
919	876
988	698
932	614
863	857
897	689
Reticulated platelets (%)
WT	MyD88-ko
8.40683	6.5376
12.0429	5.78548
8.68141	5.28658
6.80371	5.19833
7.17025	7.86137
7.1033	6.27694
8.42839	6.23785
8.35707	6.1958
