# Supplementary material for: Plasmacytoid dendritic cells control homeostasis of megakaryopoiesis
Source: Nature. 2024 Jul 10;631(8021):645–53. doi: 10.1038/s41586-024-07671-y (PMC11254756; doi:10.1038/s41586-024-07671-y)
Supplement: Supplementary file 12 — Source Data Fig. 4 [file 41586_2024_7671_MOESM12_ESM.xlsx]

## Sheet: Fig. 4a
Figure 4 a
IFN-α (U)	IFNaR+/+					IFNaR-/-
0	1.08333	1	1.08333	1.25	1.16667	0.833333	1	0.666667	1.16667	1
5	1.66667	1.4	1.33333	1.5	1.75	0.833333	0.666667	0.833333	1	0.5
10	1.33333	1.5	1.41667	1.58333	1.33333	0.666667	0.5	0.833333	0.666667	0.5
100	2	1.66667	1.58333	1.75	1.5	0.666667	0.833333	0.666667	0.833333	0.666667
1000	1.25	1.58333	1.33333	1.5	1.5	1.16667	0.833333	1	0.666667	1.16667
IFN-α (U)	vWFCre-IFNaRfl/fl						vWFCre+IFNaRfl/fl
0	1	1.1	1.02326	1	1.09091	1	1	1.13	1	1.04167	1	1.09091
5	1.55	1.6	1.2093	1.19048	1.63636	1.5	1.13	1	0.791667	0.708333	0.952381	1.04762
10	1.7	1.8	1.25581	1.30233	1.63636	1.54546	1.06667	0.8	1.125	1.20833	1.09524	1.04762
100	2	1.95	1.34884	1.30233	1.27273	1.22727	1.2	1.33333	0.416667	0.625	0.952381	1.04762
1000	0.65	0.55	0.465116	0.418605	0.454545	0.5	1	1.26667	0.583333	0.708333	1.09524	0.904762

## Sheet: Fig. 4b
Figure 4 b
Megakaryocyte (MK) counting per femur
Control	IFNα 2h	IFNα 4h	IFNα 24h
42399.9	77183.2	78561.4	54671.4
42113.8	80858.6	62711.3	40429.3
28943.7	82880	84380.8	70751.2
35318.2	70751.2	60031.4
46167.5
32159.7
Megakaryocyte progenitor (MKp) counting per femur
Control	IFNα 2h	IFNα 4h	IFNα 24h
5009.44	4301.44	6925.05	9367.66
3516.82	5510.39	11361.4	8816.62
4174.53	5545.45	7689.83	7200.24
2805.29	4591.99	7592.98
Platelet counting blood k/ul
Control	IFNα 2h	IFNα 4h	IFNα 24h
547	777	881	822
678	733	768	835
434	666	876	763
487	700	915	665

## Sheet: Fig. 4l
Figure 4 j
Megakaryocyte progenitor (MKp) counting per femur
Control	IFNaR-/-	BDCA2-DTR-IFNaR-/-
4242.39	2267.61	2547.96
5869.58	2836.14	2172.5
4459.3	3308.25	2526.51
5049.61	1582.72	2566.3
5353.48	2815.22	2219.8
4168.19	1779.08	2245.91
6418.99	2844.56
4435.37	1959.51
4097.78	1974.6
4476.23	2737.02
Megakaryocyte (MK) counting per femur
Control	IFNaR-/-	BDCA2-DTR-IFNaR-/-
57602.5	36570.6	24549.6
49745.5	35441.4	30006.4
49512.6	40539.9	37906.4
51352.9	36223.1	27196.5
63784.6	38458.7	33169.2
54125.2	33189.6	27006.8
43102.6	33139.6
50230.6	27376
50569.1	31069.3
60402.8	30772.9
Plasmacytoid dendritic cells (pDCs) counting per femur
Control	IFNaR-/-	BDCA2-DTR-IFNaR-/-
110429	89121.6	24971.5
112345	104018	24836.1
103476	70609.9	25629.5
110474	87736	36702.3
120237	90365	14563
126288	104004	15376.3
72715.2	68759.5
111649	92521.6
105705	84985.6
120770	123679
Platelet counting blood k/ul
Control	IFNaR-/-	BDCA2-DTR-IFNaR-/-
639	616	539
713	594	563
830	519	579
807	590	524
665	544	526
673	752	617
651	619
830	539
730	595
1014	637
837	655
875
1067
755
780
818
