# Supplementary material for: Plasmacytoid dendritic cells control homeostasis of megakaryopoiesis
Source: Nature. 2024 Jul 10;631(8021):645–53. doi: 10.1038/s41586-024-07671-y (PMC11254756; doi:10.1038/s41586-024-07671-y)
Supplement: Supplementary file 13 — Source Data Fig. 5 [file 41586_2024_7671_MOESM13_ESM.xlsx]

## Sheet: Fig. 5a
Control							ITP

## Sheet: Fig. 5b
Figure 5b
Plasmacytoid dendritic cells (pDCs) counting per 10HFPs
Control	ITP
35	43
23	45
32	32
24	32
46	55
Megakaryocyte (MK) counting per 10HFPs
Control	ITP
40	112
58	100
50	105
81	124
76	116
Platelet counting blood k/ul
Control	ITP
167	15
234	27
188	19
210	22
317	28

## Sheet: Fig. 5c
Figure 5c
Mk-pDc in contact (%)
Control	ITP
15	31
12	33
16	35
11	29
13	30

## Sheet: Fig. 5e
Figure 5e
Plasmacytoid dendritic cells (pDCs) counting per 10 HFPs
Control	Covid-19
35	55
23	62
32	70
24	73
46	72
	65
	68
	56
	72
	85
	86
	76
Fraction of MKs with pDcs contact (%)
Control	Covid-19
15	35
12	42
16	29
11	36
13	48
	46
	38
	45
	48
	35
	43
	39

## Sheet: Fig. 5f
Figure 5f
Megakaryocyte (MK) counting per 10 HFPs
Control	Covid-19
40	118
58	114
50	112
81	109
76	117
	106
	100
	119
	117
	115
	124
	108

## Sheet: Fig. 5g
Figure 5g
CD123+CD69+pDCs (%)
Control	Covid-19
17.0213	35.6401
26.694	37.2549
23.9332	38.2353
IFNa-expressing pDCs (%)
Control	Covid-19
4.77941	52.1739
6.47059	65.873
7.8125	68.75

## Sheet: Fig. 5h
Figure 5h
Plasmacytoid dendritic cells (pDCs) counting per mm3
PBS	Infection (iso)	Infection (abs)
8967.39	14408.4	7334.35
9998.78	13053.5	5011.8
	12618.6	6493.95
Fraction of MKs with pDcs contact (%)
PBS	Infection (iso)	Infection (abs)
11.9284	19.5195	11.1628
13.1291	18.7097	10.2564
	16.0896	8.30565
Megakaryocyte progenitor (MKP) counting per femur/mm3
PBS	Infection (iso)	Infection (abs)
467.947	1483.85	550.076
429.747	1634.38	320.878
	1833.59	534.796
Megakaryocyte (MK) counting per femur/mm3
PBS	Infection (iso)	Infection (abs)
4203.61	6666.56	3285.18
4364.32	7161.18	3575.49
	6252.02	3832.71
