# Supplementary material for: Plasmacytoid dendritic cells control homeostasis of megakaryopoiesis
Source: Nature. 2024 Jul 10;631(8021):645–53. doi: 10.1038/s41586-024-07671-y (PMC11254756; doi:10.1038/s41586-024-07671-y)
Supplement: Supplementary file 14 — Source Data Extended Data Fig. 1 [file 41586_2024_7671_MOESM14_ESM.xlsx]

## Sheet: ED_Fig. 1a
Scale bar = 100 um

## Sheet: ED_Fig. 1b
		distance (um)
% MKP		0-20	-40	-60	-80	-100	-120	-140	-160	-180	-200	-220	-240	-260	-280
	Mouse 1	23.1	23.1	11.5	19.2	7.7	13.5	0	1.9
	Mouse 2	12.7	11.1	15.9	15.9	14.3	6.3	7.9	3.2	3.2	1.6	3.2	1.6	3.2
	Mouse 3	7.9	10.5	10.5	2.6	10.5	7.9	7.9	10.5	7.9	7.9	7.9	2.6	2.6	2.6
		distance (um)
% MK		0-20	-40	-60	-80	-100	-120	-140	-160	-180	-200	-220	-240	-260
	Mouse 1	31.5	26.2	11.5	10.8	7.7	5.4	3.1	1.5	0.8	0.8	0.8
	Mouse 2	22.6	13.8	10.7	13.2	9.4	7.5	10.1	6.3	1.3	1.9	3.1
	Mouse 3	18.8	12.9	9.4	7.1	8.2	7.1	5.9	2.4	8.2	8.2	2.4	4.7	4.7

## Sheet: ED_Fig. 1c
MK	MKP
27.35	8.305
32.8	10.8
29.5	9.685
32.25	12.135
28.65	15.8
29.45	12.65
25.15	16.1
21.3	10.035
32.3	10.64
28.05	20
23.65	11.29
28.1	14.05
27.75	12.95
37.65	13.4
27.1	15.55
26.6	16.05
25.7	10.85
28.3	15.05
30.85	10.935
31.7	13.1
27.5	12.2
26.25	13.55
24.05	8.215
26.45	12.3
26.3	11.85
21.2	13.25
25.05	8.56
25.2	12.1
25.1	13.5
30.85	12.6
25.8	14.5
26.8	11.25
27.45	15.1
25.6	18.5
27.1	16.35
22.1	12.35
24.3	11.55
28.15	16.6
25.85	11.545
25.75	13.55
26.4	11.45
27	13.45
28.3	14.7
33.2	15.5
26.15	18.27
26.1	11.84
27.55	13.35
32.55	11.25
26.35	18.55
32.65	14
31.45	14.6
30.3	12.536
29.05	10.39
26.7	14.25
26.1	13.35
31.05	9.665
30.5
26.8
27.1
28.65
29.75
29.45
27.9
31.45
26.3
28.55
27.4
25.25

## Sheet: ED_Fig. 1d
MK	MKP
0.813	0.762
0.8	0.772
0.8	0.797
0.847	0.887
0.825	0.861
0.765	0.854
0.756	0.938
0.773	0.853
0.843	0.871
0.796	0.921
0.765	0.894
0.792	0.901
0.739	0.935
0.843	0.876
0.878	0.78
0.776	0.789
0.677	0.825
0.785
0.71
0.591
0.451
0.767
0.744
0.668
0.691
0.528
0.583
0.735
0.661
0.711
0.651
0.702
0.666
0.79
0.785
0.83
0.82
0.748
0.758
0.671
0.723
0.773
0.78
0.86
0.651
0.718
0.675
0.828
0.846
0.759
0.715
0.744
0.538

## Sheet: ED_Fig. 1e
um		MK diameter			MKP diameter
data from 3 mice		WT	vWF-eGFP		WT	vWF-eGFP
		37.2	27.35		10.905	8.305
		29.45	32.8		10.55	10.8
		27.05	29.5		14.5	9.685
		25.7	32.25		18.45	12.135
		23.65	28.65		20.25	15.8
		30.2	29.45		11.665	12.65
		37.7	25.15		9.6	16.1
		21.25	21.3		15.25	10.035
		28.15	32.3		16.8	10.64
		27.4	28.05		11.18	20
		32	23.65		15.5	11.29
		30.55	28.1		12.69	14.05
		27.4	27.75		10.35	12.95
		27	37.65		16.44	13.4
		30.65	27.1		11.85	15.55
		27.5	26.6		16.25	16.05
		28.85	25.7		8.215	10.85
		31.8	28.3		13.05	15.05
		26.3	30.85		15.9	10.935
		23.95	31.7		14.6	13.1
		25.05	27.5		16.8	12.2
		29.35	26.25		13.15	13.55
		25.3	24.05		14.65	8.215
		32.6	26.45		12.23	12.3
		23.5	26.3		16.45	11.85
		27.05	21.2		12.65	13.25
		33.1	25.05		14.4	8.56
		27.55	25.2		14.8	12.1
		21.45	25.1		10.79	13.5
		23.35	30.85		17.65	12.6
		24.05	25.8		12.3	14.5
		29.05	26.8		7.075	11.25
		20.25	27.45		14.65	15.1
		27.25	25.6		14.05	18.5
		35.3	27.1		15.85	16.35
		20.3	22.1		12.525	12.35
		23.2	24.3		10.865	11.55
		29.3	28.15		14.5	16.6
		34.65	25.85		16.6	11.545
		26.4	25.75		14.15	13.55
		21	26.4		14.95	11.45
		36.5	27		18.6	13.45
		27.35	28.3		12.3	14.7
		24.75	33.2		11.15	15.5
		24.5	26.15		16.15	18.27
		29.05	26.1		14.2	11.84
		29.5	27.55		16.75	13.35
		25.7	32.55		14.45	11.25
		22.95	26.35		9.745	18.55
		21.65	32.65		9.475	14
		23.8	31.45		14.2	14.6
		23.8	30.3		15.35	12.536
		38.45	29.05		12.11	10.39
		26.3	26.7		13	14.25
		26.15	26.1		16.1	13.35
		26.8	31.05		15.4	9.665
		29.5	30.5		16.9
		27.3	26.8		14.2
		34.35	27.1		16.25
		33.25	28.65		17.4
		25.25	29.75		14.6
		33.55	29.45		11.1
		26.3	27.9
		21.05	31.45
		24.35	26.3
		31.8	28.55
		25.25	27.4
		27.4	25.25
		26.75
		20.75
		21.85
		25.9
		26.65
		22.45
		22.55
		25.45
		22.6
		28.9
		28.75
		31.3
		26.85
		24.45
		30.3

## Sheet: ED_Fig. 1f
	green: vWF-eGFP	merge
CD41
Ter-119
CD11b/Ly6g
CD3e/CD45R

## Sheet: ED_Fig. 1g
platelet number		WT	vWF-eGFP
10e3/ul		584	558
		473	594
		605	640
		457	678
		491	847
		758	809
		637	738
		634
		944
		732
		418
		548
		732
		471
