# Supplementary material for: Plasmacytoid dendritic cells control homeostasis of megakaryopoiesis
Source: Nature. 2024 Jul 10;631(8021):645–53. doi: 10.1038/s41586-024-07671-y (PMC11254756; doi:10.1038/s41586-024-07671-y)
Supplement: Supplementary file 15 — Source Data Extended Data Fig. 2 [file 41586_2024_7671_MOESM15_ESM.xlsx]

## Sheet: ED_Fig_2d
time point					pd
before	770	801	814	752	686	809	590	607	734	624
0	36	92	70
1/2	171	63	52	45	83	129
1	93	126	275	75	60	89	21	21
2	52	86	81	58	72	62	71	41	58
4	777	477	804	508	539	623	529	773	587
8	604	525	588	698
time point					pd control
before	889	766	639	728	651	781	720
0	591	617	813
1/2	606	821	998	596
1	540	787	685	690	667
2	791	628	766	729	708	515	722
4	791	625	635	823
8	612	665	749

## Sheet: ED_Fig_2e
steady state	pd 12h
0.644	0.756
0.632	0.784
0.698	0.803
0.786	0.772
0.768	0.715
0.79	0.687
0.834	0.715
0.799	0.74
0.659	0.647
0.76	0.57
0.753	0.685
0.735	0.77
0.73	0.695
0.826	0.683
0.616	0.798
0.743	0.5
0.709	0.712
0.562	0.801
0.777	0.7
0.851	0.683
0.845	0.61
0.865	0.856
0.807	0.721
0.74	0.705
0.775	0.797
0.804	0.716
0.727	0.716
0.829	0.73
0.622	0.589
0.835	0.707
0.847	0.555
0.849	0.658
0.788	0.513
0.837	0.73
0.875	0.77
0.601	0.736
0.706	0.618
0.723	0.557
0.706	0.645
0.749	0.782
0.791	0.728
0.809	0.799
0.811	0.568
0.664	0.647
0.826	0.803
0.647	0.626
0.681	0.69
0.907	0.671
0.841	0.715
0.664	0.604
0.659	0.634
0.722
0.864
0.599
0.756
0.739
0.739
0.556
0.735
0.795
0.804
0.829
0.851

## Sheet: ED_Fig_2f
um3/h
	control	pd
	980.63	1667.8
	400	237.5
	943.75	494.74
	109.09	842.11
	413.82	3306.53
	429.48	2258.82
	801.75	4059.29
	596.14	4047.06
	475.86	1109.1
	157.89	1646.33
	946.42	322.94
	1321.89
	142.84
	1000

## Sheet: ED_Fig_2g
					Scale bar = 50 um
time after plt depletion (day)				MKP number/mm3 BM
		0	457	328.6	419.5
		1/2	953	685.7	806
		1	1010	1177	1288.3
		2	985.7	797	824
		4	643	771.4	527.2
		8	677	571.4	672
Mean Fluorescent Intensity of EdU in EdU+ MKPs
	ctrl	pd 12h
	97915	141062
	81258	128169
	11735	66083
% EdU+ MKPs in BM
	ctrl	pd 12h
	0.011	0.021
	0.006	0.013
	0.0062	0.016

## Sheet: ED_Fig_2h
time after pd (h)	cell diameter (um)													motile MKPs	motile MKPs
3	14.5	15.65
13	20.1	22.25
2	10.53	17	12.6
11.5	18.35	18.55	18.3
3.5	10.6	16.7	17	15.4	14.3
12	19.2	25.6	21.95	21	22.45	16.9	14.75
24	27.35	34.85	29.2	28.5	29.05	31.75	22.85	12.4
36	36.4	35		41.1	31.3	36.55	25.55	11.65
3	9.32				15.85	10.55
11.5	10.65	14.7	15.6	12.55	12.1	9.65
24		22.8	22.35	17.35	24.85
35		30.95	29.35	21.2	32.5
3	15.65	15.55	13.7	12.95	11.145	10.85	12.99	14	13.25	16.85
11.5	17.9	19.35	13.8	14.65	15.95	13	15.1	16.05	15.85	22.25
3	9.345	12.1	15.4	13.65	10.6	16.05	9.605	16.75	18.5	13.25	11.44
11	8.585	19.75	21.2	16.5	15.1	18.25	12	18.5	24.35	18.4	16	10.775	12.7
21.5			22.8	18	18.1	21.05		20	29.35	21	18.5	13.5	17.2
31			30.2	23.05	24.7	28.1		21.6	30.65	26.15	27.6	17.35	22.25
MKP volume growing speed	control	pd
um3/h	140.75	85.5
	93.14	50
	169.44	89.47
	396.43	143.89
	115.61	189.47
	229.21	156.74
	190.36	177.79
	167.89	262.95
	191.39	633.85
	213.07	606.15
	495.27	268.63
	458.95	516.92
	396.36	123.08
	332.91	1004.17
	244.91	73.96
	267.96	362.6
	111.78	695.06
	305.45	75.32
	329.31
	222.58
	436.36
	454.55
	638.09
	309.14
	111.49
	211.71
	322.82
	310.62
	562
	512.77
	856.47
	200.31
	369.11
	540.57
	332.46
	196.96
	420.61
	119.94
	1118.25
	185.05
	86.65
	202.11
	328.95
	233.69
	420.55
	420
	518.42
	140.37
	168.6
	218.7
	541.05
	307.37
	562.75
