# Supplementary material for: Plasmacytoid dendritic cells control homeostasis of megakaryopoiesis
Source: Nature. 2024 Jul 10;631(8021):645–53. doi: 10.1038/s41586-024-07671-y (PMC11254756; doi:10.1038/s41586-024-07671-y)
Supplement: Supplementary file 16 — Source Data Extended Data Fig. 3 [file 41586_2024_7671_MOESM16_ESM.xlsx]

## Sheet: ED_Fig_3a
TPO (pg/ml)		1	2	3	4	5	6
	before	200.42	224.17	243.33	245	181.67	244.17
	pd 6h	652.08	516.25	835.83	809.58
	pd 12h	1630.42	1605.83	1699.17	1659.58
	pd 24h	1371.67	1510.42	954.17	1173.33

## Sheet: ED_Fig_3b
ELISA
Fold change of plasma TPO over mean of untreated mice
PBS	TPO injection
1.10015	1.42019
1.05024	2.02307
1.08254	1.11484
1.01501	1.41138
0.996411	1.64236
0.755649	1.22543
Blood platelet count
before	3 days after Tpo
659	810
812	592
679	760
431	921
497	565

## Sheet: ED_Fig_3d
MKP number/mm3 BM
		WT	pd 12h	Tpo
		689	1165	1472
		732	1453	1342
		898.6	1575	1506
			1098
MK number/mm3 BM
		WT	pd 12h	Tpo
		1855	1824	3391
		2056	2833	3168
		2189	2381	3323
			2143

## Sheet: ED_Fig_3c
Scale bar=50 um
green: CD41-FITC
red: CD42-AlexaFluor 647 / CD144-Alexa Fluor 594

## Sheet: ED_Fig_3e
	frequency of MKPs (%)
distance to vessel (um)	WT			Tpo
0-5	78.2	66.7	64	79.4	64.8	64.9
-10	3.6	7.9	10.3	5.9	4.6	8.2
-15	3.6	9.5	12.8	5.9	4.6	9.3
-20	7.3	4.8	5.1	4.9	8.3	5.2
-25	3.6	4.8	2.6	1	4.6	7.2
-30	3.6	3.2	0	2	4.6	3.1
-35		3.2	5.1	1	4.6	1
-40					3.7	1
-45
