# Supplementary material for: Plasmacytoid dendritic cells control homeostasis of megakaryopoiesis
Source: Nature. 2024 Jul 10;631(8021):645–53. doi: 10.1038/s41586-024-07671-y (PMC11254756; doi:10.1038/s41586-024-07671-y)
Supplement: Supplementary file 17 — Source Data Extended Data Fig. 4 [file 41586_2024_7671_MOESM17_ESM.xlsx]

## Sheet: ED_Fig_4a
Ext figure 4a
Macrophages (mm3)
Control	PD			Ctrl							PD
8438.02	7623.31
9703.72	9660.07
5644.74	5164.65
11071.3	11740.5
MKs interacting with macrophages (%)
Control	PD
16.35	11.0169
10.5263	13.4228
17.3913	16.6667
8.05369	5.7971

## Sheet: ED_Fig_4b
Ext figure 5b	Macrophage depletion (CSF1R-inhibition-PLX5622)
Macrophages per femur
control	PLX
1.45737e+06	273231
1.28744e+06	345589
1.30035e+06	334887
1.52886e+06	469444
Megakaryocyte progenitor (MKp) per femur
control	PLX
4556.45	4325.67
6023.93	4856.22
4993.55	4721.11
4296.84	4622.09
Megakaryocyte (MK) per femur
control	PLX
38437.4	39033.9
32773.7	31844
40357	42845.9
27485.4	38556.4
Platelet counting blood k/ul
Control	PLX
928	752
796	833
819	772
784	828
856	922

## Sheet: ED_Fig_4c
Ext figure 4c	CD11b-DTR
CD 11b+ per femur
wt/wt	dtr/dtr
1646288	213724
1338313	54402.8
898459	15934.5
Macrophages per femur
wt/wt	dtr/dtr
256811	122629
249280	66146.7
240022	27444.1
Megakaryocyte progenitor (MKp) per femur
wt/wt	dtr/dtr
4268.33	1919.46
3204.2	3694.43
4751.89	2943.83
Megakaryocyte (MK) per femur
wt/wt	dtr/dtr
60126.9	39657.2
49089.6	30378.3
43729.1	43170.6
Plasmacytoid dendritic cells (pDCs) per femur
wt/wt	dtr/dtr
133156	116088
131556	52754.2
116481	46278.6
Platelet counting blood k/ul
wt/wt	dtr/dtr
880	825
833	847
769	800

## Sheet: ED_Fig_4d
Ext figure 4d	LysM-Cre;Mcl-1 fl/fl
Neutrophil per femur
Cre -	Cre +
325879	77338.1
261910	130232
366463	112000
Megakaryocyte progenitor (MKp) per femur
Cre -	Cre +
2973.5	4960.96
6024.56	2709.54
4481.35	4092.88
Megakaryocyte (MK) per femur
Cre -	Cre +
46416.4	33487.6
49151.8	37138.5
36740.3	47686.8
Plasmacytoid dendritic cells (pDCs) per femur
Cre -	Cre +
101728	121580
147397	63696.6
158775	98203.9
Platelet counting blood k/ul
Cre -	Cre +
795	988
943	973
1013	1014

## Sheet: ED_Fig_4e
Ext figure 4e
Fraction of all labeled cells (%)
Single BST2 +	Single SiglecH +	SiglecH ++ BST2 +		BST2					SiglecH				CD41					merge
0	4.73373	95.2663
0	0	100
2.04082	4.08163	93.8775
0	4.34783	95.6522
1.72414	3.44828	94.8276
0	2.32558	97.6744

## Sheet: ED_Fig_4g
Mean Speed of pDCs (um(min)				Displacement rates (um/min); pooled from all tracks of 3 independent experiments
Ctrl	PD	MKD		Ctrl	PD	MKD
3.74	4.7	4.3		1	1.43	1.47
2.26	5.22	3.69		0.912	0.617	2.5		0 min										10 min										20 min
3.83	8.14	4.25		3.19	0.267	3.23
				1.34	0.227	1.27
				2.49	0.711	2.41
				1.83	0.849	1.88
				1.34	0.521	3.74
				0.502	0.373	3.06
				0.396	1.54	3.23
				1.07	0.721	1.42
				1.57	0.698	4.38
				1.26	0.677	6.61
				0.83	0.579	4.4
				0.872	0.509	3.78
				1.52	1.24	0.286
				0.287	0.209	2.3
				1.41	1.2	1.16
				6.12	1.64	4.3
				0.0633	0.918	0.87
				0.785	0.453	0.73
				0.396	1.02	1.46
				2.7	5.34	0.792
				2.09	2.57	3.14
				1.15	3.23	2.97
				1.35	0.675	2.03
				0.345	0.642	3.84
				0.541	3.13	1.47
				1.35	1.42	2.38
				0.538	0.507	1.3
				2.39	0.231	2.43
				2.62	0.076	2.06
				0.564	0.595	2.67
				2.48	0.845	3.57
				0.831	0.637	2.22
				0.584	0.766	5.78
				0.491	0.369	6.96
				1.8	1.21	1.35
				1.62	0.35	5.68
				0.498	0.596	4.86
				1.62	0.542	1.35
				4.82	0.869	3.62
				0.47	0.605	1.46
				9.58	0.704	0.241
				0.441	0.13	2.5
				0.733	0.427	3.28
				4.3	0.955	3.31
				1.6	0.33	1.42
				1.45	0.495	3.65
				0.881	1.6	2.53
				3.57	3.32	2.71
				0.68	1.82	3.13
				1.23	2.09	3.05
				1.68	2.65	4.04
				3.15	0.815	0.531
				0.525	0.516	4.84
				0.707	2.01	2.27
				2.3	1.22	1.98
				1.73	0.291	5.03
				3.08	0.372	3.96
				0.276	1.8	2.58
				0.605	0.76	1.33
				1.34	0.593	0.992
				3.25	0.696	8.09
				2.07	0.743	5.07
				0.283	3.01	0.744
				2.33	0.429	2.87
				3.43	0.62	4.48
				1.06	2.03	2.23
				5.47	0.702	2.67
				1.15	0.814	1.85
				0.864	0.939	5.17
				3.31	1.27	3.64
				3.64	0.38	2.88
				2.57	0.462	1.22
				4.14	1.78	2.82
				2.88	0.933	3.62
				5.61	0.587	5.06
				1.23	0.445	3.71
				1.82	0.578	4.07
				6.5	0.602	2.26
				1.23	2.73	3.2
				0.564	1.39	2.92
				2.04	0.175	2.64
				2.6	1.42	0.266
				14.1	0.507	0.54
				0.654	0.659	5.84
				1.53	1.34	3.38
				1.39	0.589	4.48
				2.51	1.11	3.21
				1.06	0.772	4.82
				3.34	0.208	6.38
				0.368	0.719	0.836
				4.29	0.531	5.61
				2.77	2.09	0.986
				0.713	0.293	1.17
				1.41	2.61	3.16
				4.97	0.69	2.29
				3.83	0.407	2.48
				2.92	0.338	3.4
				7.01	0.467	1.93
				4.34	1.39	5.71
				2.85	0.626	4.21
				1.41	0.965	2.89
				1.25	1.92	0.742
				1.83	1.24	4.82
				2.86	0.867	2.62
				1.37	1.04	2.17
				0.807	0.501	3.94
				2.77	0.179	0.96
				1.88	2.52	0.697
				3	0.489	5.38
				5.16	2	6.25
				1.65	0.802	4.17
				1.25	1.12	2.48
				6.43	2.25	4.04
				1.26	0.927	2.34
				4.09	1.3	4.49
				4.67	0.268	1.31
				2.27	0.331	2.32
				0.153	0.445	3.05
				3.29	1.15	3.67
				5.6	1.49	3.85
				3.39	1.63	3.99
				2.98	1.11	1.11
				5.53	0.925	1.98
				2.52	0.174	4.46
				1.85	0.597	2.1
				2.01	0.684	2.59
				4.57	2.04	3.37
				0.813	0.599	0.507
				5.52	0.749	6.54
				4.16	0.515	2.86
				6.17	0.687	1.46
				1.02	1.05	0.91
				0.387	0.384	1.77
				1.41	0.742	0.349
				0.696	0.752	4.73
				0.428	1.86	5.22
				3.46	0.568	2.43
				3.54	0.455	3.71
				7.04	0.492	3.39
				3.11	1.42	4.12
				0.459	1.11	3.62
				3.29	1.45	2.71
				0.232	0.677	1.92
				1.03	0.955	2.7
				2.73	1.51	2.89
				2.44	1.04	2.72
				3.33	1.11	4.78
				5.49	0.641	1.51
				3.77	2.06	2.5
				2.99	0.199	2.82
				1.21	0.842	3.21
				0.807	1.08	0.489
				1.69	0.319	4.28
				4.08	0.397	1.75
				1.14	1.38	1.47
				2.35	2.35	5.04
				3.14	1.27	4.16
				1.55	1.18	2.67
				3.93	1.84	1.85
				0.911	0.4	6.33
				2	0.552	1.83
				3.23	0.829	1.14
				6.24	0.182	5.74
				0.302	0.52	1.7
				1.97	0.529	1.61
				2.39	0.494	3.93
				2.95	0.511	4.3
				0.327	0.563	3.73
				2.94	0.444	2.49
				2.15	1.93	1.75
				1.62	0.34	5.36
				3.33	0.129	1.35
				2.9	0.595	3.91
				1.1	1.21	1.16
				2.3	1.23	1.82
				5.21	0.785	3.01
				1.73	0.442	2.99
				2.3	0.605	3.74
				1.35	2.08	2.61
				4.98	0.283	2.45
				2.18	1.4	1.53
				2.88	0.413	1.56
				3.83	3	3.02
				3.34	0.615	6.68
				1.21	1.24	1.03
				1.68	1.4	2.26
				3.61	0.233	5.33
				2.73	0.639	3.49
				1.83	0.203	1
				1.05	2.39	4.94
				0.929	1.29	2.21
				3.67	0.927	1.76
				4.06	2.83	1.08
				3.5	0.431	4.3
				1.92	0.246	2.75
				3.25	0.987	1.38
				4.64	0.898	1.53
				2.24	0.362	1.68
				2.72	0.754	4.43
				5.38	1.49	2.28
				3.22	0.939	2.85
				0.793	2.5	2.92
				5.72	2.05	3.48
				1.77	2.6	4.53
				4.15	0.519	2.68
				1.41	1.33	1.53
				1.29	0.644	4.64
				3.71	0.662	4.25
				2.76	1.12	1.59
				1.83	0.891	2.57
				2.51	0.739	1.45
				2.61	1.11	1.69
				2.19	0.111	3.33
				3.06	0.465	3.49
				0.444	1.65	1.05
				2.18	2.02	1.27
				2.55	0.35	4.8
				3.32	2.13	2.14
				0.563	0.358	2.76
				3.68	0.337	0.735
				4.62	1.02	0.311
				2.83	1.9	1.7
				1.13	1.25	2.68
				4.23	0.266	1.91
				0.806	0.649	1.79
				2.65	1.72	5.22
				3.45	0.445	2.57
				1.9	0.961	4.74
				2.4	0.531	2.64
				4.28	0.542	4.14
				0.244	0.0761	5.54
				5.28	1.23	1.82
				1.81	1.14	1.46
				1.04	0.564	5.12
				1.85	0.455	0.775
				6.82	1.68	1.6
				3.12	2.3	1.5
				4.5	0.178	1.3
				3.25	2.64	3.32
				1.95	0.619	2.15
				0.68	1.28	3.09
				1.86	2.34	1.91
				1.35	0.86	1.38
				1.08	0.2	3
				2.87	0.765	2.93
				3.88	2.28	2.35
				1.64	0.313	2
				3.92	1.31	3.32
				2.91	0.136	1.71
				2.97	0.166	1.36
				3.68	2.47	2.78
				4.72	2.43	0.755
				1.65	0.299	0.943
				5.66	0.106	2.33
				1.38	2.01	5.45
				1.08	0.295	3.76
				2.67	1.25	4.86
				0.347	1.14	4.11
				2.68	1.14	2.1
				5.34	0.237	1.75
				2.79	0.183	2.75
				2.66	1.77	1.54
				2.19	0.398	1.36
				2.39	0.543	1.41
				2.89	0.372	0.895
				1.47	0.474	0.572
				3.32	1.08	2.92
				3.9	0.122	3.34
				4.08	0.642	2.32
				1.42	0.865	3.69
				0.453	0.911	0.653
				0.726	0.875	3.33
				5.45	1.2	2.91
				2.25	0.456	1.3
				1.74	0.237	2.6
				2.08	1.09	2.29
				4.12	3.12	1.8
				3.08	1.57	1.14
				3.08	1.23	1.92
				1.28	0.213	3.71
				2.28	0.505	2.76
				4.35	1.18	6.51
				3.96	1.44	3.3
				3.19	1.93	2.88
				3.35	0.982	2.16
				2.01	1.31	3.52
				4.74	0.238	4.23
				5.2	0.488	0.184
				4.68	1.32	2.05
				3.45	0.265	1.93
				1.38	0.126	0.974
				1.89	0.612	1.43
				2.02	0.525	1.7
				1.87	1.13	2.84
				1.47	0.353	1.86
				3.78	0.341	1.95
				2.81	0.432	5.55
				7.6	2.21	3.83
				1.14	0.676	1.04
				5.31	1.42	0.446
				0.996	0.466	4.47
				1.43	0.133	3.26
				2.82	0.483	2.15
				3.74	0.776	2.81
				1.44	1.03	1.78
				1.73	1.14	1.49
				1.09	1.41	1.7
				2.91	1.54	6.34
				3.93	1.04	1.76
				1.35	1.16	6.18
				2.2	0.258	2.23
				2.84	0.445	3.59
				4.63	0.705	2.97
				2.31	0.475	1.83
				1.55	2.52	3.94
				2.05	1.19	2.11
				3.62	2.1	0.859
				1.08	0.216	2.17
				1.23	0.523	3.48
				3.21	0.978	2.8
				2.08	1.33	1.95
				1.27	1.34	2.23
				5.2	1.15	1.37
				0.409	1.52	2.64
				1.2	0.367	0.93
				1.58	0.375	3.52
				0.29	1.04	3.94
				2.21	0.542	1.3
				2.69	1.82	3.92
				2.32	0.201	3.01
				0.991	0.67	3.08
				2.89	0.804	0.906
				3.73	1.22	1.93
				1.01	0.877	1.65
				2.16	0.497	1.86
				1.65	0.721	1.41
				0.536	0.12	5.05
				4.88	1.99	3.06
				2.94	0.573	3.13
				3.78	1.25	1.35
				2.03	0.468	1.24
				3.87	0.99	1.79
				1.88	3.9	1.42
				0.56	0.65	2.46
				2.12	0.628	1.8
				1.41	1.43	1.77
				3.42	2.07	2.84
				2.82	0.588	1.35
				5.79	1.27	2.93
				4.47	0.219	1.08
				1.92	0.818	3.41
				1.85	0.481	3.37
				1.5	0.821	3.03
				0.252	2.04	3.24
				0.932	0.402	3.36
				2.99	1.16	5.45
				2.2	1.36	2.54
				0.265	0.384	0.691
				3.98	1.02	0.963
				4.58	0.315	1.71
				3.94	1.31	1.54
				3.25	1.52	3.19
				1.11	0.849	1.86
				1.37	0.448	1.19
				1	0.909	1.07
				2.79	0.355	4.48
				1.44	0.116	3.55
				3.02	0.803	1.1
				1.69	0.768	3.21
				3.89	0.652	1.68
				0.14	0.684	3.8
				1.39	0.232	4.25
				2.4	0.591	3.74
				0.498	0.508	1.93
				1.79	1.89	3.48
				3.93	0.849	2.57
				2.77	0.853	3.99
				4.63	0.342	0.576
				6.53	0.682	1.57
				1.06	3.01	1.91
				1.58	0.368	2.34
				0.4	0.519	3.57
				0.782	1.01	0.745
				0.859	0.251	3.05
				4.69	0.986	0.658
				4.54	0.407	0.642
				3.71	1.43	1.83
				6.24	1.18	3.61
				2.87	0.243	4
				0.93	1.59	2.33
				1.41	2.8	2.61
				3.44	0.321	2.77
				1.83	1.4	5.25
				0.995	0.775	3.67
				3.02	1.34	2.67
				0.74	0.292	2.49
				3.6	1.71	1.93
				1.27	0.667	0.696
				0.372	0.357	3.42
				5.84	0.586	2.79
				2.94	1	2.41
				2.22	2.11	3.84
				0.547	0.113	2.6
				0.851	0.836	4.81
				0.737	0.761	2.79
				2.28	0.428	1.28
				3.53	1.12	1.13
				4.02	0.643	0.781
				3.19	0.478	0.991
				0.299	0.224	4.09
				4.53	0.625	2.43
				1.42	0.198	5.2
				1.88	1.74	3.51
				2.89	0.663	2.48
				0.742	0.713	6.23
				3.48	0.446	1.91
				1.13	0.846	1.74
				3.52	0.179	2.7
				2.25	0.915	2.07
				2.51	1.1	2.24
				0.837	1.51	0.419
				1.3	3.9	1.06
				0.4	0.582	1.14
				2.8	1.21	2.3
				5.75	1.69	6.8
				2.12	0.529	1.26
				3.56	1.01	1.43
				4.54	1.77	0.87
				3.9	1.69	4.37
				0.732	1.14	1.53
				0.587	0.655	2.91
				4.82	0.302	2.03
				3.07	1.68	1.96
				3.9	0.733	4.45
				1.27	0.161	1.21
				1.87	0.793	0.815
				0.479	1.64	1.85
				4.72	0.609	2.3
				2.84	2.41	4.73
				2.58	0.29	1.28
				1.42	0.813	0.557
				2.31	0.789	1.45
				2.07	0.344	0.942
				2.87	0.531	3.12
				2.52	0.195	1.85
				4.54	0.354	0.489
				0.285	0.322	7.61
				0.686	0.858	2.69
				0.92	0.358	0.444
				2.3	1.46	1.38
				3.1	0.354	1.44
				1.87	2.31	3.16
				2.14	0.668	3.13
				4.24	0.263	0.795
				3.71	2.47	0.727
				2.42	2.71	5.08
				2.39	0.999	0.0924
				1.12	2.22	0.912
				3.48	2.7	2.01
				0.278	1.65	3.5
				2.4	0.353	0.214
				1.73	2.61	1.26
				2.37	1	0.435
				1.46	0.901	1.22
				2.99	0.939	6.52
				2.63	1.28	0.734
				0.463	1.33	2.89
				1.28	0.863	3.69
				1.98	1.16	1.24
				5.01	0.318	4.89
				4.86	0.806	3.29
				1.99	0.51	0.661
				2.54	1.59	3.02
				1.97	1.18	1.28
				5.34	0.316	1.84
				2.61	1.34	3.63
				3.91	0.702	3.16
				1.19	1.43	0.746
				3.81	1.88	8.07
				0.65	0.999	0.858
				3.25	0.233	1.77
				0.0604	0.488	1.62
				3.72	0.76	0.757
				2.83	1.35	0.745
				0.619	0.555	1.42
				1.05	0.503	5.4
				1.37	0.748	1.83
				1.78	0.268	0.333
				2.46	2.3	0.668
				4.18	0.748	1.33
				4.03	2.07	0.746
				0.658	1.24	3.59
				1.29	0.394	2.25
				1.3	2.96	3.06
				3.3	0.749	0.938
				3.43	0.788	2.7
				4.32	1.8	1.19
				3.75	2.36	2.37
				2.25	0.764	4.08
				0.376	0.612	4.67
				5.76	0.682	1.07
				2.31	0.381	1.03
				2.11	1.47	6.16
				0.759	1.23	0.422
				3.4	1.3	1.13
				1.35	0.427	1.87
				3.05	2.23	2.68
				2.72	0.777	0.747
				3.65	5.53	3.12
				0.623	0.468	1.34
				1.26	2.84	0.314
				0.31	0.198	1.05
				3.85	3.16	3.39
				2.41	0.326	2.11
				4.97	1.76	3.39
				4.12	0.351	4.56
				2.98	2.94	0.691
				3.69	1.69	1.73
				3.65	0.0676	2.31
				4.55	0.833	3.51
				4.31	0.292	0.653
				3.75	0.474	1.3
				3.16	2.45	0.792
				0.443	0.414	4.33
				1.43	1.12	3.99
				5.7	0.379	3.09
				3.35	0.969	3.66
				3.1	0.367	0.231
				4.36	0.46	4.72
				1.96	0.614	3.79
				1.51	0.551	1.21
				2.95	2.24	1.95
				3.34	3.43	3.99
				4.86	1.38	0.96
				2.03	0.793	4.51
				0.652	2.39	0.0777
				2.23	1.14	1.38
				1.21	0.377	5.23
				1.56	1.63	5.31
				3.11	0.806	0.966
				3.31	0.566	2.45
				0.722	0.551	2.16
				5.48	0.467	2.57
				3.73	0.64	1.51
				0.983	0.5	2.06
				2.46	0.703	4.82
				2.87	1.02	2.89
				0.594	1.2	6.06
				1.48	1.83	4.95
				1.04	0.468	5.08
				1.29	0.38	2.97
				4.67	2.49	0.503
				4.71	1.48	2.07
				2.99	1.74	2.34
				4.55	0.335	0.436
				4.42	0.32	3.37
				2.45	1.07	1.83
				4.59	3.3	5.55
				2.62	0.291	0.423
				5.78	1.49	1.44
				0.55	0.435	5.19
				3.59	2.05	0.149
				5.88	0.79	4.36
				4.09	0.703	0.461
				3.46	0.379	4.16
				1.01	0.912	0.426
				4.27	0.93	2.28
				2.76	0.679	4.01
				2.29	0.517	2.8
				2.97	0.121	1.81
				3.42	0.742	0.239
				3.31	0.638	2.24
				2.25	0.525	2.45
				2.46	1.09	6.45
				3.62	0.573	4.09
				3.48	0.665	3.45
				0.579	1.21	2.45
				2.67	0.524	0.932
				1.18	0.222	2.43
				2.55	0.526	4.42
				4.69	0.564	0.59
				3.89	0.79	2.51
				0.459	0.483	2.78
				2.59	1.47	0.809
				1.12	4.4	2.31
				9.69	0.461	1.18
				0.281	1.38	3.18
				4.34	2.36	5.39
				3.45	0.879	2.84
				1.04	0.677	0.376
				1	0.937	0.971
				2	1.93	4.63
				1.25	0.53	1.48
				4.98	0.368	2.29
				2.21	0.203	2.31
				4.73	0.177	4.96
				3.34	3.08	1.83
				2.19	0.528	0.211
				5.78	0.803	2.52
				0.726	0.627	2.82
				3.72	0.608	1.2
				0.63	0.544	4.85
				2.57	0.891	5.8
				4.98	0.865	0.685
				4.74	0.256	4.61
				0.922	0.904	3.96
				0.471	0.913	0.865
				1.41	0.64	1.17
				3.09	1.29	1.94
				2.15	0.34	2.05
				2.48	0.883	1.9
				4.29	0.25	2.76
				3.01	0.293	3.7
				4.34	1.81	0.682
				0.992	0.865	2.36
				0.87	1.7	1.31
				4.05	0.446	2.14
				1.52	0.441	0.835
				2.52	0.721	3.03
				2.99	0.585	2.7
				0.747	0.662	3.65
				2.4	1.08	1.41
				3.5	0.943	6.04
				3.59	2.12	4.37
				8.76	1.08	1.75
				0.479	2.2	2.65
				4.39	1.66	2.08
				1.23	2.54	0.954
				4.51	1.09	0.964
				3.9	0.327	0.396
				0.713	1.29	3.49
				1.67	1.59	3.15
				3.99	1.02	3.87
				3.38	0.282	0.407
				3.9	1.62	2.91
				2.02	0.447	2.52
				0.668	0.297	3.85
				1.25	2.34	2.64
				0.263	1.17	1.36
				2.66	0.128	0.254
				1.99	0.204	5.78
				1.92	0.214	3.79
				0.421	1.2	2.84
				1.79	0.626	4.99
				1.29	0.776	2.64
				0.59	0.365	4.85
				3.26	1.56	2.94
				6.95	1.12	2.56
				1.58	0.303	2.08
				2.51	0.408	5.02
				4.96	1.72	1.24
				3.68	1.64	0.993
				1.04	2.1	0.478
				1.4	0.996	3.27
				3.02	0.481	1.14
				3.27	1.83	1.71
				2.8	1.27	0.962
				0.956	1.18	3.45
				2.25	0.714	3.38
				2.08	1.82	3.21
				2.42	0.448	7.79
				4.35	0.325	2.08
				1.98	0.827	0.313
				1.09	1.74	3.29
				7.82	0.389	1.06
				0.0484	0.563	8.84
				1.21	0.78	4.21
				5.16	1.43	3.88
				3.28	0.634	3.95
				3.25	0.452	5.59
				6	0.363	1.5
				4.72	0.593	2.48
				1.49	1.56	5.46
				2.59	2.05	1.7
				0.515	0.916	0.724
				2.75	1.25	0.894
				2.35	1.28	0.314
				0.724	0.271	2.55
				1.13	0.337	5.18
				0.938	1.08	1.54
				0.577	1.07	1.49
				3.71	0.434	4.64
				2.98	0.453	1.57
				2.56	1.95	3.26
				0.472	1.43	2.36
				1.6	1.26	0.255
				2.62	0.468	2.89
				4.98	2.54	2.5
				4.73	1.35	5.29
				7.26	0.518	7.26
				2.7	1.23	2.97
				1.74	0.404	2.13
				2.14	2.63	3.03
				2.04	2.09	3.97
				0.474	0.137	4.91
				5.18	0.588	2.42
				6.58	0.294	3.84
				2.82	1.83	0.106
				3.71	1.42	1.59
				2.45	0.275	0.688
				0.408	0.782	1.89
				4.51	0.227	1.41
				4.01	1.6	1.87
				1.77	1.04	1.97
				1.23	0.59	3.26
				1.96	2.19	0.574
				0.694	1.14	4.6
				3.21	0.61	2.03
				3.45	0.729	0.275
				5.39	1.85	0.517
				5.83	1.08	5.78
				0.836	0.615	1.15
				2.5	0.287	0.482
				2.35	3.92	7
				1.74	0.388	1.71
				3.64	0.375	1.09
				0.961	1.67	2.92
				3.93	2.67	5.52
				1.34	0.922	2.93
				1.93	1.51	4.39
				1.5	0.64	0.505
				2.72	0.148	2.07
				1.62	0.722	3.03
				3.84	0.677	0.789
				2.25	0.368	0.8
				3.49	0.476	1.11
				5.6	0.239	2.3
				0.881	0.394	4.9
				2.58	1.63	2.76
				3.55	3.23	4.01
				6.41	2.02	0.72
				5.04	0.674	0.427
				2.86	0.123	1.48
				2.82	0.813	4.27
				1.57	0.507	0.409
				3.57	2.43	7.41
				4.11	1.33	0.329
				10.6	0.419	0.255
				0.339	0.521	4.54
				4.5	0.393	2.05
				1.87	0.125	0.547
				2.44	2.5	0.664
				0.315	1.55	3
				4.71	0.615	0.293
				0.151	2.06	0.931
				3.6	1.66	0.481
				0.644	0.405	1.75
				2.39	0.651	5.1
				1.27	0.415	4.99
				5.56	0.305	3.34
				1.44	0.467	2.01
				1.68	2.87	1.39
				0.526	0.5	0.218
				1.76	1.39	3.74
				3.03	0.704	3.48
				0.921	0.621	0.255
				1.76	0.721	6.59
				1.57	1.44	0.302
				1.63	0.431	0.814
				2.5	2.75	1.92
				1.56	0.638	2.45
				2.74	0.831	0.698
				3.21	1.37	1.97
				1.99	1.56	2.88
				1.36	1.55	3.31
				1.44	1.49	1.02
				2.24	2.18	0.662
				2.8	0.894	2.3
				3.52	0.461	1.28
				3.39	0.833	2.62
				2.32	2.04	4.78
				5.41	1.74	1.6
				4.02	1.07	2.12
				0.91	0.101	1.29
				4.13	1.83	5.85
				6.19	0.621	0.364
				5.5	2.95	5.98
				1.78	0.956	1.26
				0.632	0.726	0.987
				4.31	1.9	0.307
				0.427	4.2	3.45
				0.406	0.28	0.763
				0.635	0.741	3.43
				3.33	0.469	2.22
				2.49	0.67	2.14
				2.44	1.61	5.69
				5.94	0.779	1.79
				4.41	0.551	4.22
				1.99	1.2	3.76
				4.05	0.578	4.41
				1.11	0.746	5.19
				0.947	1.48	2.1
				3.58	1.39	2.84
				2.61	2.86	0.389
				1.01	0.447	1.86
				1.26	1.76	0.42
				1.11	0.33	0.283
				2.06	0.828	4.78
				1.15	0.784	2.5
				2.19	0.932	4.58
				2.66	0.1	1.2
				4.17	1.04	1.96
				0.287	0.848	0.49
				2.07	1.2	0.556
				1.48	3.28	1.42
				1.19	1.35	1.28
				1.94	1.25	1.74
				1.15	0.775	3.01
				0.438	0.352	4.8
				0.778	1.74	2.29
				2.07	0.865	3.32
				3.67	0.843	4.68
				2.74	0.774	1.78
				1.14	2.01	0.96
				2.14	1.92	4.96
				3.07	0.555	2.11
				0.881	0.616	7.45
				3.51	1.4	0.88
				7.49	1.5	0.939
				0.367	0.886	5.42
				1.71	1.8	5.06
				0.704	0.123	0.341
				0.997	1.07	1.09
				0.962	1.17	1.44
				3.44	1.67	1.64
				1.04	1.95	1.05
				4.84	0.251	0.685
				2.68	0.613	1.37
				3.45	0.777	1.9
				5.25	0.818	1.44
				1.55	1.09	2.96
				0.313	1.29	0.747
				1.46	2.32	2.84
				0.681	0.196	0.206
				0.286	0.658	5.27
				0.344	0.918	1.15
				1.24	0.63	2.1
				0.85	0.433	8.04
				1.75	0.522	3.79
				1.37	0.544	0.593
				0.591	2.03	4.33
				6.8	0.395	4.72
				0.601	0.709	8.1
				4.49	0.31	0.428
				1.97	0.832	2.94
				1.69	1.37	0.881
				0.878	1.73	1.49
				1.73	0.343	5.12
				2.91	0.671	0.947
				4.13	0.786	0.581
				3.51	0.934	4.61
				2.51	0.409	1.81
				2.23	1.28	2.51
				3.37	0.282	2.43
				0.335	1.5	3.27
				3.42	1.33	2.86
				3	0.842	2.63
				1.06	1.99	2.48
				0.444	0.822	1.46
				1.5	1.95	2.34
				1.01	0.82	5.58
				0.844	0.683	1.72
				2.02	0.286	0.235
				1.04	1.38	3.61
				0.821	0.459	6.64
				1.82	0.498	0.36
				5.79	0.712	4.49
				6.68	0.596	1.96
				1.81	0.176	1.49
				2.2	2.44	1.25
				0.662	0.673	3.11
				4.79	1.1	2.52
				2.23	0.222	0.386
				1.08	2.58	6.73
				2.31	0.216	2.83
				0.444	0.491	5.22
				0.307	0.483	1.92
				0.34	0.536	5.79
				3.43	0.645	3.64
				1.53	2.26	2.25
				1.3	1.67	4.09
				1.4	2.75	6.13
				0.989	1.12	1.8
				2.63	1.68	0.13
				4.2	0.892	2.84
				0.808	0.414	2.21
				0.537	0.487	1.92
				3.01	1.31	4.56
				1.53	1.44	1.22
				2.69	0.596	4.36
				0.432	0.34	2.7
				1.74	0.714	0.997
				4.89	0.817	6.39
				2.91	0.314	3.36
				3.85	0.411	4.61
				0.325	0.232	0.941
				1.81	0.794	3.84
				4.35	0.516	2.72
				6.87	2.63	6.59
				1.43	0.145	1.72
				2.19	0.326	2.23
				0.747	0.824	2.8
				5.86	0.432	5.76
				0.389	1.02	2.29
				1.58	0.969	1.39
				2.98	0.814	4.36
				2.31	1.2	4.58
				2.28	1.27	3.83
				2.37	0.697	2.84
				0.263	1.12	2.18
				3.72	1.18	4.27
				3.79	0.655	7.55
				0.943	1.28	4.02
				3.32	0.279	3.35
				2.25	0.972	4.26
				0.175	0.675	0.472
				1.12	0.801	3.5
				0.899	0.377	3.46
				0.177	0.728	4.31
				1.64	0.736	2.1
				2.05	0.746	6.42
				1.31	1.18	4.16
				1.56	0.954	0.72
				1.14	0.468	1.37
				0.584	0.0452	4.4
				4.47	2.07	0.638
				6.2	0.564	7.33
				0.0914	1.07	2.47
				2.01	0.4	1.43
				1.49	1.63	3.95
				2.9	2.57	2.88
				2.94	0.553	0.394
				0.422	0.337	2.05
				1.81	3.07	6.67
				1.02	1.79	4.01
				2.34	0.421	4.37
				2.19	1.53	0.996
				3.01	1.73	5.01
				4.08	1.4	3.08
				1.24	0.654	2.04
				0.759	2.27	0.908
				3.33	3.97	4.1
				2.48	0.804	2.3
				2.26	0.632	2.32
				1.99	0.5	7.63
				4.43	0.465	3.96
				1.24	9.51	0.571
				1.72	0.338	3.03
				3.54	1.12	3.3
				1.95	0.391	0.605
				3.59	0.497	4.38
				3.22	0.55	4.69
				1.66	0.398	4.25
				0.487	0.363	1.72
				1.63	0.238	4.74
				2.93	0.252	2.29
				0.772	0.576	5.25
				4.07	0.606	4.75
				0.211	0.513	2.4
				1.03	0.399	0.864
				1.77	0.334	3.05
				0.735	1.36	2.84
				1.29	0.584	0.614
				1.59	0.941	6.79
				3.15	0.124	3.46
				2.86	0.819	0.533
				2.2	0.528	5.07
				2.14	1.21	2.02
				0.418	1.9	0.752
				4.91	0.953	2.86
				2.45	0.682	2.2
				0.822	1.7	0.624
				4.86	0.641	0.913
				2.03	0.959	6.11
				3.24	0.608	0.571
				3.08	0.549	4.78
				0.726	1.39	1.84
				1.2	0.999	0.94
				2.84	0.306	1.63
				4.17	0.727	2.07
				3.37	0.219	6.4
				3.69	0.825	1.88
				2.22	3.19	2.3
				2.34	0.625	2.72
				3.68	0.325	0.915
				5.02	0.922	0.518
				3.25	0.38	1.14
				1.3	0.872	6.8
				3.99	1.9	0.94
				1.44	1.83	5.32
				2.19	0.801	1.58
				1.45	0.927	1.96
				1.22	2.78	0.498
				6.72	0.675	0.846
				0.592	2.38	2.41
				0.779	2.21	0.862
				3.41	0.554	0.818
				2.59	2.63	0.28
				1.62	0.192	1.36
				0.455	1.56	4.83
				2.69	0.0292	0.27
				7.23	0.226	6.57
				1.71	1.18	1.35
				0.935	9.51	1.58
				1.34	0.878	1.33
				3.06	0.229	1.46
				1.45	0.357	2.57
				1.44	0.592	0.37
				0.875	0.0997	4.02
				4.11	0.285	0.698
				0.779	0.0679	1.65
				2.53	0.555	1.1
				1.04	0.386	6.13
				1.58	0.259	2.42
				0.859	1.03	0.319
				3.99	0.249	1.17
				0.523	0.661	3.11
				3.2	0.741	3.03
				5.89	0.222	2.76
				0.493	0.701	3.08
				2.52	1.15	1.93
				1.24	1.26	6.08
				3.91	0.532	3.74
				4.18	3.45	0.998
				0.0727	1.44	3.73
				0.588	0.556	3.96
				2.69	3.16	2.21
				2.6	1.19	5.45
				0.353	0.337	1.23
				4.08	1.22	1.46
				0.937	1.24	0.81
				2.57	0.863	2.23
				1.75	2.1	2.24
				1.66	0.572	2.17
				3.92	0.476	0.956
				3.8	0.218	2.97
				0.841	2.24	2.34
				0.382	0.355	3.6
				4.89	0.543	3.05
				0.343	1.08	1.26
				5.32	1.09	0.773
				2.24	1.48	5.54
				0.988	0.00465	3.58
				2.51	0.683	4.49
				1.46	0.835	2.78
				4.91	0.799	3.54
				2.84	0.995	1.23
				7.06	0.95	2.64
				2.13	1.41	2.11
				1.49	0.988	4.36
				2.67	0.742	0.433
				2.34	3.26	5.4
				1.61	0.291	4
				0.457	0.958	0.758
				3.54	0.961	1.85
				3.72	0.578	4.14
				1.84	1.47	1.35
				3.47	0.568	4.47
				1.41	0.289	2.48
				3.48	0.794	1.1
				1.28	0.846	0.338
				4.31	0.44	3.89
				5.14	0.605	2.7
				0.502	0.802	2.59
				3.31	0.22	0.244
				0.3	2.03	7.91
				1.58	0.228	1.86
				4.09	0.838	1.26
				1.72	1.13	1.81
				1.36	0.356	0.528
				1.55	1.3	3.87
				4.25	0.251	1.33
				0.367	0.385	2.44
				3.18	0.653	0.787
				3.39	1.9	7.94
				0.432	1.05	6.82
				1.4	0.701	5.01
				5.46	0.971	5.65
				1.72	1.63	2.32
				2.73	0.537	4.29
				3.99	1.03	5.55
				0.399	0.97	1.25
				3.19	1.33	2.31
				2.97	0.647	4.14
				3.4	1.17	1.38
				1.01	0.583	2.07
				5.34	0.196	0.674
				2.77	2.59	1.03
				0.512	1.04	0.162
				1.7	2.37	0.471
				0.229	0.726	1
				3.68	0.606	1.51
				9.62	1.6	1.74
				1.61	0.358	3.7
				2.32	3.1	0.964
				1.86	0.76	2.43
				2.03	1.04	2.56
				4.04	0.493	3.2
				1.54	0.252	0.401
				2.28	1.23	2.72
				0.971	1.43	1.56
				3.85	0.249	2.05
				1.14	0.198	0.606
				3	1.67	3.12
				0.361	1.45	0.431
				2.99	0.626	3.73
				0.623	0.673	1.67
				0.945	1.3	1.82
				2.94	1.54	1.97
				3.74	2.34	1.8
				4.22	3.07	1.42
				2.46	1.44	5.24
				2.5	4.61	0.458
				0.769	0.718	3.46
				2.18	1.33	4.02
				0.453	1.97	6.12
				1.5	1.25	2.57
				3.09	0.348	3.71
				2.04	1.74	2.29
				2.93	0.17	0.584
				0.376	0.784	4.98
				1.31	1.68	3.6
				5.03	1.16	0.496
				4.03	0.886	0.547
				3.05	1.5	1.6
				1.05	2.4	4.13
				3.39	0.651	3.56
				0.629	0.284	2.68
				3.16	0.992	0.474
				3.76	0.858	2.6
				0.973	0.26	1.52
				2.84	1.77	2.64
				2.55	0.191	4.52
				2.13	0.335	1.86
				0.701	0.881	4.09
				0.595	2.93	3.92
				4.39	1.52	3.55
				5.55	1.14	2.27
				3.4	1.45	1.46
				2.39	1.05	0.544
				0.315	0.686	3.28
				0.386	1.23	2.6
				3.61	0.757	3.12
				3.13	1.69	0.703
				0.54	0.627	1.63
				0.353	1.88	2.42
				1.64	1.4	0.507
				2.42	0.486	1.42
				0.28	2.46	0.488
				0.687	0.463	0.295
				6.01	0.853	3.15
				4.86	0.756	3.37
				3.04	0.599	4.12
				2.03	0.684	1.78
				3.25	1.18	4.32
				2.19	0.731	1.33
				3.64	0.646	4.12
				1.07	0.369	0.928
				0.666	2.59	2.42
				5.06	1.27	3.19
				1.61	0.461	1.47
				0.37	1.2	2.5
				0.547	2.33	0.427
				5.03	0.559	1.7
				4.48	0.734	0.554
				0.539	1.1	0.952
				4.77	1.09	2.04
				0.453	0.46	0.139
				2.3	1.03	1.92
				5.54	0.416	0.6
				1.99	0.773	0.751
				1.98	1.41	2.16
				1.58	0.34	1.59
				0.04	0.429	1.78
				5.71	2.19	1.51
				2.29	1.3	0.597
				0.51	0.621	2.63
				6.34	2.47	1.64
				0.964	0.662	4.39
				1.15	1.44	1.82
				1.61	0.945	1.02
				0.363	0.798	0.518
				4.6	1.69	3.77
				3.49	1.07	5.75
				1.67	0.675	2.2
				0.506	0.876	2.53
				4.06	0.34	1.86
				0.783	0.466	2.57
				2.86	0.941	1.49
				0.653	1.67	4.38
				2.33	0.876	3.56
				0.806	0.503	3.19
				4.05	1.44	1.21
				3.85	1.14	0.536
				6.23	1.81	2.36
				1.54	0.862	4.55
				4.26	1.12	1.53
				1.61	1.02	5.43
				6.21	0.679	4.29
				2.72	2.22	1.65
				0.408	0.376	1.77
				3.25	0.288	2.46
				0.754	2.52	3.4
				2.4	0.563	1.46
				4.42	3.25	2.21
				1.21	1.66	2.49
				3.57	0.433	1.51
				0.506	0.427	3.29
				2.1	0.166	6
				4.55	0.236	1.2
				2.16	0.395	1.42
				1.71	0.627	2.24
				0.55	0.316	2.39
				2.3	0.855	3.86
				1.56	1.82	3.65
				1.54	0.607	0.343
				4.69	3.37	1.77
				1.05	1.92	1.34
				6.02	1.3	6.17
				0.877	2	1.11
				1.85	0.849	0.831
				0.425	0.666	1.62
				1.53	2.23	0.734
				0.657	1.38	0.822
				3.2	0.357	0.451
				7.25	0.368	2.97
				3.8	3.35	0.723
				0.874	0.774	0.474
				0.489	0.758	1.91
				1.41	0.489	4.22
				0.78	4.61	0.803
				1.35	0.262	0.516
				1.22	3.08	0.558
				0.527	1.67	3.04
				1.14	0.378	1.49
				2.16	1.77	2.7
				3.62	3.01	1.86
				1.55	0.466	2.39
				2.34	0.293	0.805
				5.1	0.641	3.99
				3.49	0.659	2.06
				0.412	0.536	1.83
				2.22	1.83	0.358
				1.07	1.18	2.11
				4.49	1.04	0.338
				0.871	0.782	2.91
				5.11	0.296	0.523
				4.34	0.533	0.451
				1.14	1.43	1.33
				0.286	0.842	2.75
				3.09	0.948	3.95
				3.53	1.34	4.19
				2.24	0.555	0.369
				1.55	2.9	0.939
				1.29	0.689	1.73
				1.89	0.777	0.389
				1.66	1.05	3.26
				1.61	0.34	3.02
				1.29	0.338	3.33
				2.08	0.568	1.67
				3.16	0.722	1.51
				2.81	1.54	2.6
				1.03	0.977	0.731
				6.84	2.13	5.23
				1.23	0.499	0.344
				0.806	6.21	4.16
				1.83	2.74	2.42
				2.72	0.588	1.97
				0.402	0.38	1.11
				0.652	0.316	1.39
				4.35	4.97	4.69
				1.18	0.273	2.21
				2.71	1.11	0.277
				3.31	0.43	2.76
				2.4	0.83	0.867
				1.29	2.36	0.434
				3.57	0.314	3.94
				0.435	3.33	4.31
				2.3	0.516	3.86
				0.616	1.17	3.24
				1.25	9.38	2.45
				2.92	0.841	3.86
				0.943	1.01	2.17
				2.3	0.683	1.88
				4.66	1.21	4.08
				4.31	1.24	2.82
				3.44	1.25	1.64
				1.55	0.984	1.78
				5.39	1.09	3.79
				1.2	5.23	2.17
				1.93	0.761	7.09
				7.24	0.546	2.54
				0.394	0.404	1.19
				2.55	1.12	0.575
				1.7	3.51	1.46
				2	2.57	1.94
				2.28	0.298	2.79
				2.11	1.32	1.97
				3.47	8.9	3.89
				2.13	0.837	4.13
				1.86	1.3	2.07
				1.22	0.656	1.13
				0.682	0.745	0.852
				5.89	0.722	1.12
				2.35	2.11	0.242
				2.57	0.899	4.24
				4.01	0.356	3.16
				1.16	0.251	1.48
				2.88	0.722	1.34
				1.63	0.289	1.58
				4.56	1.73	0.227
				3.08	1.33	1.36
				2.46	0.463	0.744
				3.75	0.922	0.81
				9.55	0.526	1.3
				2.03	3.3	0.373
				1.52	2.54	3.83
				0.722	1.26	1.16
				1.56	1.35	0.665
				1.32	0.483	0.929
				0.474	1.04	0.363
				1.09	0.596	4.44
				3.87	1.22	1.34
				5.81	1.42	2.2
				3.04	0.948	0.0923
				1.75	0.874	2
				3.24	0.634	0.132
				0.709	1.39	0.766
				2.32	1.58	2.8
				1.92	1.92	2.24
				5.52	1.42	0.457
				2.75	0.737	1.23
				1.31	1.37	1.42
				1.52	4.42	3.16
				1.28	0.951	3.21
				4.75	0.37	0.531
				1.33	0.851	1.38
				1.71	0.806	3.88
				4.23	1.18	0.284
				2.32	0.893	3.17
				2.4	0.793	2.97
				4.56	2.93	1.97
				4.5	4.44	4.55
				5	2.34	1.7
				0.446	1	2.1
				4.26	0.733	1.34
				0.968	1.51	1.91
				3.77	0.985	2.46
				0.681	1.38	3.51
				6.96	2.57	2.17
				1.31	4.46	2.58
				2.94	0.878	1.7
				4.72	0.935	3.57
				5	3.16	2.59
				1.17	1.45	1.49
				4.49	0.536	3.92
				2.96	4.47	0.257
				5.37	4.85	5.49
				2.36	1.02	0.91
				4.49	1.67	0.504
				1.2	1.3	4.46
				1.44	3.02	1.58
				0.544	0.212	4.86
				4.88	1.02	2.56
				1.62	0.69	1.35
				7.45	1.06	3.65
				5.23	3.35	1.38
				0.327	1.57	3.36
				3.13	1.97	3.02
				1.29	0.458	1.94
				4.91	1.1	2.09
				2.76	0.299	6.17
				1.06	2.46	1.65
				2.97	0.654	2.3
				3.13	2.37	2.62
				1.05	2.28	0.995
				4.35	0.156	1.4
				0.487	0.384	2.64
				0.744	0.551	1.9
				4.16	1.51	3.42
				0.995	2.31	2.09
				6.8	2.25	0.655
				0.409	1.8	0.49
				4.13	1.75	2
				3.69	3.07	3.25
				5.3	1.58	0.12
				4.86	0.608	4.51
				0.534	1.05	2.06
				5.2	1.73	1.22
				6.49	2.4	3.03
				3.8	2.34	0.144
				1.07	2.41	2.54
				3.11	1.56	0.83
				0.985	3.58	1.96
				5.64	0.197	2.56
				1.4	1.31	0.529
				1.65	1.46	2.15
				0.852	0.649	3.46
				5.24	1.2	1.22
				2.53	1.14	1.47
				0.373	1.29	0.375
				3.64	2.14	0.643
				2.56	1.3	2.86
				0.32	1.26	1.64
				2.81	1.58	2.45
				2.37	1.33	0.593
				4.79	1.8	1.97
				2.85	1.12	0.321
				2.85	1.35	0.554
				4.02	1.52	1.17
				1.64	1.36	0.191
				1.45	1.76	0.376
				1.75	0.482	0.81
				0.613	0.828	2.63
				1.38	1.21	0.373
				1.56	1.44	2.11
				4.33	0.71	3.85
				2.11	4.39	0.534
				1.65	1.34	1.03
				3.99	0.862	3.36
				5.95	2.16	0.299
				0.318	0.292	2.65
				3.88	2.5	4.51
				4.29	2.32	1.68
				1.87	1.72	2.9
				0.525	0.901	1.65
				4.21	2.94	0.884
				1.54	1.19	3.52
				4.47	1.06	1.16
				0.465	0.838	3.54
				2.86	1.44	2.69
				6.1	0.851	2.41
				0.84	1.39	2.4
				2.87	2.59	3.62
				1.77	3.42	1.47
				2.14	1.45	4.59
				1.44	0.84	2.46
				2.65	0.304	6.02
				2.29	1.84	3.35
				0.953	0.508	3.24
				4.54	2.19	0.106
				0.593	0.99	4.01
				1.64	0.387	3.54
				2.18	0.744	1
				5.7	1.26	0.818
				0.863	0.625	0.222
				1.18	0.599	3.65
				2.1	0.893	1
				1.84	1.87	1.07
				0.889	1.05	2.88
				2.51	0.611	1.12
				0.812	1.13	2.33
				2.42	2.03	4.29
				4.43	0.813	3.71
				0.957	0.809	0.386
				3.7	0.744	5.03
				1.74	0.637	1.83
				3.3	0.107	0.827
				0.239	0.664	3.39
				3.81	0.271	2.46
				4.18	0.509	0.999
				1.16	1.74	4.1
				1.24	1.19	1.52
				3.03	0.637	3
				2.45	2.53	0.127
				1.33	1.21	4.17
				2.03	3.54	0.655
				1.01	1.07	1.42
				2.69	2.07	2.87
				0.256	0.55	0.185
				2.07	1.46	3.08
				2.59	0.211	1.33
				0.989	1.5	1.07
				3.06	3.6	3.75
				0.658	0.521	0.263
				5.19	2.38	1.31
				2.76	0.949	0.856
				2.51	0.309	2.08
				0.283	2.28	1.09
				3.24	0.625	4.13
				3.19	0.209	0.672
				1.32	2.35	4.18
				2.96	0.799	4.16
				2.85	2.45	2.64
				0.713	0.631	2.26
				2.37	0.567	0.816
				2.38	1.59	0.874
				0.857	0.975	2.81
				2.55	0.398	1.85
				0.843	0.626	2
				2.9	0.761	1.31
				0.375	1.72	2.13
				2.47	1.09	1.77
				3.87	1.55	2.51
				0.167	1.18	0.28
				2.81	1.22	1.76
				5.34	1.27	1.09
				0.886	0.653	0.201
				5.78	1.27	0.19
				2.48	1.1	0.416
				1.17	1.03	2.1
				2.16	0.369	1.97
				1.82	1.01	3.98
				4.66	0.686	3.57
				1.96	0.509	0.559
				2.79	1.76	1.53
				1.95	0.652	2.52
				2.24	1.07	0.422
				11.7	2.05	1.81
				7.39	2.76	5.81
				4.63	3.19	5.27
				4.15	1.57	3.54
				3.82	0.78	1.6
				3.67	0.858	3.44
				4.14	0.802	3.55
				4.21	0.893	3.85
				4.45	2.72	1.86
				3.86	2.35	3.77
				8.57	1.44	0.594
				2.76	0.487	1.11
				4.73	1.63	5.34
				4.62	1.02	2.71
				4.09	0.0909	0.735
				11	0.857	5.4
				14.2	0.903	2.14
				2.47	1.25	1.69
				3.37	0.793	0.375
				4.55	1.38	3.93
				1.94	1.27	2.09
				1.26	1.07	0.351
				3	1.65	0.335
				7.27	4.27	2.69
				4.48	1.11	0.684
				3.24	1.7	2.01
				14	1.27	2.66
				4.2	0.703	3.01
				1.99	0.318	2.22
				2.81	0.448	0.872
				0.434	0.6	3.17
				7.18	2.74	4.23
				1.24	4.27	3.45
				1.23	0.774	1.12
				1.74	1.72	2.56
				5.04	1.61	3.73
				9.31	1.36	2
				1.14	1.73	2.01
				2.87	2.24	2.83
				2.45	0.298	2.5
				8.68	2	0.994
				1.98	1.08	0.257
				2.91	0.375	4.38
				10.1	1.07	1.54
				11.6	1.04	0.726
				7.11	0.855	0.479
				4.56	0.28	2.35
				5.89	1.95	3.06
				6.67	1.98	3.09
				3.87	2.31	1.07
				6.27	1.7	0.407
				7.23	1.29	0.823
				3.47	2.15	1.54
				4.1	0.37	1.09
				1.81	1.54	2.74
				4.14	1.11	0.722
				1.34	0.516	3.95
				5.78	0.326	0.323
				4.4	1.43	5.44
				7.2	1.66	4.77
				7.68	1.16	0.86
				4.85	0.242	3.25
				3.74	1.36	2.38
				4.57	2.59	1.62
				14.1	2.51	0.365
				4.44	2.53	1.14
				8.27	3.01	3.53
				7.6	1.93	2.35
				6.52	1.75	4.45
				5.81	0.582	0.51
				1.42	2.59	1.69
				3.27	0.607	3.36
				7.53	0.859	1.89
				6.07	0.693	0.421
				0.785	2.01	0.35
				2.17	2.71	1.73
				3.09	1.36	0.342
				1.82	2.74	0.668
				1.32	0.463	1.24
				3	1.03	2.2
				3.29	1.16	1.8
				1.43	2.56	0.452
				3.26	1.17	1.04
				0.709	0.0911	0.376
				4.4	1.25	1.11
				1.33	2.39	3.28
				5.97	1.56	3.45
				3.02	2.41	3.14
				2.42	2.78	0.845
				5.58	1.5	0.438
				1.76	0.695	1.94
				1.51	4.18	2.86
				5.96	0.756	4.33
				4.29	1.17	2.93
				0.515	3.09	1.62
				3.81	1.87	3.71
				2.87	1.11	4.08
				4.64	2.83	1.98
				3.43	1.98	1.55
				3.84	2.61	4.11
				0.598	1.02	2.19
				2.08	0.847	3.17
				3.27	1.29	0.48
				2.61	1.35	2.34
				3.27	1.29	4.14
				4.8	0.882	0.661
				2.65	0.611	3.71
				1.6	0.462	3.7
				1.89	2.32	0.538
				0.961	1.19	0.462
				2.58	2.08	3.36
				4.91	1.7	0.44
				3.55	1.87	1.67
				1.87	2.4	2.66
				2.32	1.76	1.32
				1.62	2.49	3.62
				2.87	1.52	2.74
				1.33	2.17	1.43
				2.58	2.42	1.22
				0.327	1.1	1.92
				8.73	1.82	4.52
				5.12	2.54	1.12
				1.03	0.865	1.78
				2.08	0.357	1.89
				0.555	0.773	2.48
				2.89	0.151	2.91
				1.02	1.08	1.48
				4.75	3.37	3.4
				1.48	0.928	2.44
				1.51	1.98	3.2
				1.19	2.56	0.329
				2.93	1.13	3
				0.779	2.66	2.22
				0.0468	3.87	1.68
				0.317	2.16	0.967
				4.05	0.935	0.57
				3.14	1.97	3.82
				6.82	2.79	1.95
				2.4	2.47	3.05
				4.14	2.63	5.37
				6.5	1.84	0.182
				2.9	1.05	0.253
				1.12	1.21	3.55
				2.9	1.62	4.72
				6.72	1.57	4.04
				2.45	1.25	1.8
				3.27	2.81	1.4
				2.42	1.97	2.81
				1.03	0.626	1.24
				2.22	1.82	0.72
				0.836	1.42	2.64
				7.73	1.48	3.97
				0.346	3.82	3.16
				2.49	0.895	0.637
				1.73	3.04	1.79
				3.2	1.78	3.24
				1.58	2.46	2.27
				1.86	2.1	1.83
				2.36	1.25	0.325
				2.26	1.08	1.14
				1.37	2.38	1.92
				4.54	1.43	2.85
				7.93	1.44	0.239
				4.78	1.62	0.652
				1.75	3.47	1.48
				1.61	1.15	0.926
				0.577	1.46	2.48
				2.2	1.68	0.439
				2.06	2.33	1.02
				5.61	1.55	0.307
				2.23	0.552	1.52
				1.41	1.52	2.65
				2.63	2.51	2.11
				5.41	2.76	1.43
				2.16	1.25	0.447
				0.619	1.57	3.47
				3.01	1.53	2.12
				6.91	1.11	3.38
				4.55	3.06	2.02
				0.703	2.31	4.26
				3.83	2.1	2.64
				1.73	1.16	3.56
				3.27	4.56	3.64
				2.81	3.21	3.12
				2.68	2.01	3.99
				3.39	1.68	2.01
				3.63	1.79	1.23
				1.56	2.16	0.271
				2.31	2.38	0.385
				0.17	1.68	3.52
				4.15	1.43	0.851
				1.57	2.03	2.58
				1.16	3.57	0.265
				3.18	2.59	2.75
				2.29	2.95	3.3
				2.87	1.75	1.15
				1.12	0.838	3.15
				3.98	1.33	1.29
				2.26	0.781	4.17
				1.16	0.967	2.06
				1.66	1.36	4.46
				4.37	3.01	3.52
				3.32	0.524	3
				1.54	4.77	1.12
				0.855	1.41	2.53
				4.71	2.56	0.66
				5.31	2.08	0.906
				3.88	2.33	3.32
				0.902	0.367	1.42
				5.3	1.05	1.12
				2.08	0.556	0.879
				6.24	2.34	2.49
				0.551	0.776	4.08
				3.58	1.31	2.04
				0.164	1.62	0.241
				6	2.22	2.8
				3.6	0.39	4.32
				5.33	1.53	0.348
				1.81	1.31	4.07
				1.98	0.858	3.02
				5.34	1.36	0.816
				2.64	0.629	3.89
				3.79	0.528	2.33
				6.36	3.05	1.72
				2.73	1.02	2.86
				3.03	0.738	0.166
				2.74	1.58	3.87
				0.638	0.552	0.407
				4.77	1.67	3.35
				0.51	1.27	3.61
				1.51	3.84	0.137
				3.79	0.665	1.5
				1.63	1.13	4.55
				3.88	1.26	0.339
				3.55	0.73	4.61
				2.27	1.81	2.84
				2.7	1.94	1.04
				10.9	0.437	2.39
				1.93	2.59	2.55
				6.19	0.936	0.447
				2.5	0.757	1.65
				2.66	0.583	0.816
				1.58	1.91	4.55
				2.84	2.53	1.77
				2.16	0.697	2.08
				3.96	0.281	0.906
				2.81	0.538	0.641
				0.49	0.558	0.48
				1.27	3.48	0.485
				3.6	0.44	3.43
				0.256	0.65	0.706
				8.05	2.04	1.53
				0.227	2.6	3.27
				5.8	1.24	2.07
				3.25	0.215	2.12
				1.82	1.13	0.759
				5.65	0.322	0.554
				7.24	1.03	2.97
				5	0.399	2.27
				0.743	0.536	2.16
				3.53	0.84	3.85
				1.26	0.728	2.44
				1.7	1.38	1.42
				12.5	2.05	2.29
				5.64	3.8	1.62
				3.41	0.547	4.08
				2.25	0.164	3.21
				0.48	0.926	0.991
				1.69	0.0418	0.626
				1.89	1.21	0.542
				3.29	1.91	3.05
				2.85	2.48	1.92
				1.25	0.449	2.58
				9.65	0.245	1.45
				1.92	0.503	3.67
				4.42	2.18	3.03
				2.86	1.11	0.256
				3.51	0.53	3.02
				2.75	2.33	3.09
				0.516	0.826	4.5
				3.36	0.718	0.799
				3.04	1.26	2.7
				1.62	0.784	0.477
				0.358	0.51	2.17
				1.52	0.843	1.4
				3.75	0.483	2.15
				1.02	2.65	3.29
				1.36	0.94	1.55
				0.341	0.578	6.28
				3.54	2.66	3.18
				0.457	0.711	3.22
				12.6	2.61	2.82
				3.27	0.924	1.85
				0.461	0.36	2.06
				3.05	0.0793	0.865
				0.628	0.54	4.03
				5.99	2.71	1.22
				6.22	1.04	5.33
				0.997	1.31	2.09
				1.83	1.4	1.68
				5.15	0.758	4.76
				3.3	2.04	0.215
				6.95	1.42	1.11
				1.69	0.678	2.91
				0.682	1.47	3.43
				4.46	0.296	3.7
				2.93	0.857	0.825
				4.82	2.46	1.99
				1.28	0.981	0.67
				7.46	0.749	2.26
				3.12	1.93	0.539
				2.8	2.2	3.79
				3.87	1.28	5.12
				1.31	0.512	0.157
				1.23	1.85	0.468
				2.25	1.47	0.916
				1.14	0.361	2.58
				2.98	1.44	1.32
				2.2	1.84	3.58
				4.55	0.303	1.94
				3.07	1.39	2.59
				2.36	2.66	0.242
				3.76	1.42	2.77
				7.03	0.705	1.73
				1.02	2.32	3.25
				3.2	2.33	2.65
				0.44	0.665	3.57
				2.2	0.596	3.15
				4.91	0.978	1.27
				5.2	0.629	1.05
				1.79	0.851	1.25
				2.41	2.09	2.82
				4.29	0.51	0.323
				3.05	0.469	0.205
				1.08	0.527	1.39
				2.17	1.71	0.49
				2.7	1.12	0.81
				8.34	0.716	3.31
				1.01	1.17	1.64
				2.86	1.25	2.53
				3.31	0.647	0.307
				1.13	1.54	0.104
				1.52	0.674	3.85
				0.579	0.913	1.73
				2.72	0.528	1.93
				5.87	0.567	3.01
				4.25	0.787	2.8
				3.56	1.37	2.85
				0.899	1.27	1.15
				1.96	1.51	2.35
				1.23	0.74	2.8
				1.31	1.39	3.25
				2.67	0.435	0.335
				1.71	0.627	1.58
				0.442	1.22	2.96
				4.78	0.904	2.73
				1.25	0.676	0.949
				2.36	1.31	1.13
				1.55	0.498	1.62
				1.57	1.04	0.972
				1.04	0.229	2.72
				1.97	0.492	1.74
				5.44	0.423	2.74
				2.59	2.41	5.68
				0.403	1.42	2.56
				7.49	0.958	0.226
				1.46	1.02	2.4
				0.479	0.141	2.19
				4.01	0.26	3.38
				6.31	0.592	0.642
				6.37	0.393	4.3
				2.33	1.58	4.24
				4.6	2.09	3.4
				1.17	0.266	2.84
				3.57	2.43	2.62
				1.62	0.743	3.76
				0.913	0.223	3.85
				1.83	1.73	1.44
				2.36	1.69	1.23
				2.66	1.11	0.743
				5.32	1.33	3.3
				2.81	1.47	3.54
				2.94	1.14	2.01
				0.387	0.566	2.6
				2.83	0.929	3.23
				1.87	1.57	1.12
				2.97	0.713	2.83
				3.79	1.83	1.7
				3.69	2.23	1.18
				0.232	1.41	3.31
				1.04	0.699	1.81
				3.23	0.346	0.916
				2.88	1.07	0.541
				3.28	2.36	0.0957
				3.61	1.91	4.76
				1.97	2.33	1.79
				0.655	3.3	4.63
				4.21	0.346	0.0301
				1.36	1.15	0.225
				3.94	1.71	4.34
				1.68	0.774	2.2
				3.76	0.811	0.437
				1.03	0.406	2.31
				4.88	0.992	0.808
				1.2	1.68	0.664
				1.15	2.35	2.58
				6.5	0.844	0.988
				3.23	0.793	1.06
				2.47	0.497	0.295
				2.26	0.607	1.72
				2.78	0.628	0.605
				3.55	0.132	2.74
				5.69	1.08	2.5
				2.22	0.727	3.29
				0.469	0.38	4.72
				2.36	1.31	0.164
				3.43	0.728	0.642
				3.07	0.765	0.463
				6.99	0.35	0.644
				8.37	2.34	1.41
				3.95	0.614	2.28
				3.22	1.09	2.55
				0.946	1.16	0.52
				0.399	2.4	0.59
				2.46	0.312	0.932
				3.13	1.03	0.625
				3.72	1.05	1.26
				4.24	0.743	1.09
				0.255	2.8	0.415
				2.31	0.667	2.93
				2.15	1.11	4.13
				3.46	1.28	4.27
				5.72	0.8	4.23
				1.86	1.01	3.49
				0.722	1.93	0.977
				0.408	1.99	3.87
				0.627	0.454	2.53
				1.34	1.19	3.75
				2.27	0.314	0.0863
				1.94	0.488	2.56
				7.99	0.27	2.64
				4.6	0.352	1.85
				1.7	1.65	2.44
				3.36	1.27	1
				3.2	0.916	0.508
				0.564	1.34	0.544
				2.01	0.838	5.11
				0.318	1.3	4
				5.45	0.558	2.8
				3.68	0.408	3.05
				3.72	1.73	2.31
				1.72	1.44	1.17
				4.45	0.319	5.23
				7.83	0.459	4.37
				2.65	1.01	1.26
				1.38	0.977	1.91
				1.72	1.33	2.61
				0.419	1.11	0.962
				1.9	0.605	1.49
				5.82	0.953	1.81
				2.57	0.724	3.6
				2.25	1.57	1.28
				2.25	2.02	1.41
				4.2	0.529	1.15
				1.88	4.75	0.412
				2.89	1.46	0.404
				1.58	0.319	3.33
				1.42	1.9	3.89
				1.34	0.753	3.78
				3.87	1.66	3
				1.46	0.104	2.82
				2.42	0.975	0.658
				6.45	0.924	0.343
				1.37	1.07	0.196
				8.04	1.1	1.41
				3.44	1.33	0.773
				4.32	0.445	0.582
				1.57	0.481	1.6
				3.77	1.4	2.44
				3.34	2.15	3.95
				2.66	0.334	0.435
				2.13	1.47	1.71
				3.01	0.308	1.7
				5.86	1.23	1.87
				3.06	1.5	0.123
				2.23	0.355	0.696
				5.99	0.599	5.08
				4.88	2.42	2.92
[truncated: 7,105 more rows]

## Sheet: ED_Fig_4h
Histogram (distance to MKs)
Bin Center	Ctrl			MKD			PD
0	16.0225	26.068	11.5038	16.5745	30.7426	29.6808	26.2113	22.1334	7.05571
10	39.2832	25.9494	23.7015	22.8879	37.9761	33.8415	29.8796	27.9602	22.5295
20	23.6121	17.4248	19.2106	23.9785	19.1612	19.01	18.8612	24.6471	17.6698
30	12.5088	14.1614	15.5728	17.4501	7.77222	10.2403	13.9748	13.051	16.8158
40	5.45795	9.11788	12.6664	11.7972	1.38515	4.12482	5.37914	5.9637	15.7178
50	2.15507	4.35127	8.17551	4.39324	1.69296	1.07604	2.23104	3.61567	9.15006
60	0.702741	1.95807	6.07538	2.74962	0.923432	0.8967	1.79305	1.4189	6.62871
70	0.257672	0.969146	3.09394	0.168971	0.346287	1.12984	1.66986	1.21003	4.4327

## Sheet: ED_Fig_4i
Ext figure 4i
Fraction of MKs with pDC contact (%)				Control					PD
Control	PD
15	31
12	33
16	35
11	29
13	30
Fraction of MKps with pDC contact (%)
Control	PD
4.7619	12.2449
5	15.9091
8	11.6279
7.14286	14.6341
7.69231	13.1579
4.16667	16.6667
Plasmacytoid dendritic cells (pDCs) per mm3
Control	PD
8760	8832
8550	9430
8737	9281
9722	9400
7731	9250
7761	8350
