# Supplementary material for: Plasmacytoid dendritic cells control homeostasis of megakaryopoiesis
Source: Nature. 2024 Jul 10;631(8021):645–53. doi: 10.1038/s41586-024-07671-y (PMC11254756; doi:10.1038/s41586-024-07671-y)
Supplement: Supplementary file 18 — Source Data Extended Data Fig. 5 [file 41586_2024_7671_MOESM18_ESM.xlsx]

## Sheet: ED_Fig_5a
Ext figure 5a	Control A (C57BL/6J + DT), Control B (BDCA-DTR (no DT)
Plasmacytoid dendritic cells (pDCs) per femur
Control A	Control B
119840	116898
69577	92342
108683	105560
89543	70946
90009	70799
82216	79281
Megakaryocyte progenitor (MKp) per femur
Control A	Control B
4742	5385
3994	4377
5364	5104
4957	4116
5485	5733
5499	4013
Megakaryocyte (MK) per femur
Control A	Control B
48543	51384
50144	52438
39922	38034
52993	46453
43215	55867
48567	45201
Platelet counting blood k/ul
Control A	Control B
975	876
899	1204
1024	972
946	959
1120	1183
867	829

## Sheet: ED_Fig_5b
Ext figure 7c	BDCA2-DTR
Plasmacytoid dendritic cells (pDCs) per femur
Control	BDCA2-DTR
154992	2403.4
138718	1469.4
161909	2392.6
131534	1962.8
169386	2889.8
162372	3558.7
137757	3377.2
118638	2406.5
139362	4705.7
150820	3498.1
144622	3415.5
150350	2666.6
Megakaryocyte progenitor (MKp) per femur
Control	BDCA2-DTR
5985	1607.23
3388.57	3285.88
5618.86	1613.07
4435.94	2053.68
5205.17	2140.68
5631.91	2406.06
3892.32	1647.62
4698.96	1835.93
4836.24	792.099
4091.7	660.19
5057.4	869.395
5443.02	273.299
Megakaryocyte (MK) per femur
Control	BDCA2-DTR
59425.2	38942.5
57370.6	35136.1
49248.1	37931
50457	36862.3
55820.6	35989.6
53283.3	31476.6
55593.7	34190.1
51803.2	34634.2
55633.3	41909.9
47657.1	27685.2
64722.4	30923.9
48488.1	37095.1

## Sheet: ED_Fig_5c
ED_Fig_5c
pDCs			immature B-cells			mature B-cells			Monocytes			Macrophages			Neutrophils			NK			T-cells			MoMac
Control	BDCA-DTR		Control	BDCA-DTR		Control	BDCA-DTR		Control	BDCA-DTR		Control	BDCA-DTR		Control	BDCA-DTR		Control	BDCA-DTR		Control	BDCA-DTR		Control	pDC-DTR
98101.3	31737.3		1635738	1175742		502236	375869		690000	406000		453000	264000		2700000	1400000		36244.7	45317.8		98438.8	78234.3		60100	28600
84538	25030.5		542962	835702		318261	234427		329000	623000		234000	289000		1440000	2330000		27092.4	30684.8		69619.6	72786.4		44600	47100
151134	24677.8		1238093	1045823		808093	314916		447000	253000		282000	248000		2160000	2360000		56597.9	34355.6		209691	63627.7		39600	24300
104490	25540.3		1466770	717221		681624	203070		398000	757000		261000	325000		2000000	3530000		38100.2	30188.7		103523	75197.3		66300	49400
113825	49521.7		1797243	1678220		432777	402136		412000	365000		229000	121000		2010000	1690000		31611.7	59977.8		109786	68137.9		66200	17200
136923	32313.6		3014031	673528		369538	313482		432000	172000		238000	85900		1930000	1080000		43815.4	36756.3		88061.5	118094		59000	11600

## Sheet: ED_Fig_5d
Control								BDCA2-DTR

## Sheet: ED_Fig_5e
Ext figure 7d
Distance to the nearest vessel (µm)	Frequency of Megakaryocyte (MK)				Control
0-5	79.8054	81.6667	59.0909	82.8571	52.1739	82.1739	81.8182	75	74.5455	76.6667	84.2105	63.6364	63.1579	53.5714	100	73.913	74.1936	62.5	70.5882	73.0769	71.4286	75	64.2857	57.1429	77.7778
5-10	9.95135	8.33333	9.09091	7.14286	8.69565	4.34783	4.54545	3.125	15.1515	6.66667	0	18.1818	15.7895	7.14286	0	17.3913	9.67742	12.5	11.7647	7.69231	10.7143	20	28.5714	14.2857	5.55556
10-15	10.2432	8.33333	0	10	26.087	8.69565	13.6364	12.5	9.09091	3.33333	5.26316	4.54545	5.26316	0	0	0	6.45161	0	5.88235	3.84615	3.57143	0	0	4.7619	5.55556
15-20	0	1.66666	13.6364	0	4.34783	4.78261	0	6.25	1.21212	10	5.26316	4.54545	0	14.2857	0	0	6.45161	12.5	5.88235	11.5385	7.14286	5	7.14286	23.8095	5.55556
>20	0	0	18.1818	0	8.69565	0	0	3.125	0	3.33333	5.26316	9.09091	15.7895	25	0	8.69566	3.22581	12.5	5.88235	3.84615	7.14286	0	0	0	5.55556
Distance to the nearest vessel (µm)	Frequency of Megakaryocyte (MK)				BDCA2-DTR
0-5	35.7143	31.1111	26.6667	23.0769	25	58.8235	50	44.4444	24	31.5	35.56	33.3333	27.23	45.8333	41.6667	66.6667	25	59.2593	33.3333	65	44.1176	50	57.7778	50	53.3333	54.5455	36.8421	64.2105	54.2105	64.205
5-10	16.6667	20	15.3846	31.25	0	13.1579	10.5263	16.6667	14.2857	33.3333	6.66667	10.5263	25	8.33333	6.66667	0	3.7037	13.3333	0	11.7647	10	0	6.66667	0	9.09091	5.26316	5.26316	5.26316	6.14877	2.91798
10-15	17.8571	11.1111	10	7.69231	25	11.7647	23.6842	3.7037	8.33333	14.2857	14.24	26.6667	10.5263	8.33333	8.33333	13.3333	0	11.1111	20	0	2.94118	10	11.1111	6.66667	8.33333	36.3636	15.7895	5.26316	5.26316	9.28002
15-20	12.34	5.55556	13.3333	7.69231	18.75	11.7647	7.89474	15.23	16.23	11.3572	17.35	26.6667	10.5263	12.5	16.6667	13.3333	33.7963	7.40741	6.66667	0	5.88235	0	0	6.66667	8.33333	0	5.26316	5.26316	5.26	4.20981
>20	17.4219	32.2223	34.6154	30.2885	31.25	4.48916	7.89474	19.9552	37.051	9.52381	25.8433	2.80701	26.7174	25	26.6667	6.66667	37.5	8.8889	40	23.2353	37.0588	40	24.4444	36.6667	20.9091	3.82775	36.8421	20	28.8575	19.3871
Distance to the nearest vessel (µm)	Frequency of Megakaryocyte progenitor (MKp)					Control
0-5	60	50	61.5385	78.5714	70	57.1429	75	77.5	53.8462	52.6316	79.04	52.9412	73.3333	61.5385	63.3333	70	85.7143	80	63.1579	61.5385	76.91	84.2105	57.1429	66.6667	88.98
5-10	0	25	7.69231	5.05857	10	14.2857	0	22.5	7.69231	15.7895	15.7	29.4118	11.11	15.3846	33.3333	20	0	10	10.5263	7.69231	14.5	5.26316	21.4286	8.33333	7.69
10-15	20	0	7.69231	0	20	28.5714	25	0	7.69231	5.26316	0	11.7647	11.1111	0	3.33334	10	0	0	10.5263	7.69231	5.26	5.26316	14.2857	25	3.33
15-20	0	0	15.3846	11.11	0	0	0	0	15.3846	5.26316	0	0	4.44556	15.3846	0	0	14.2857	0	0	23.0769	3.33	0	7.14286	0	0
>20	20	25	7.69231	5.26	0	0	0	0	15.3846	21.0526	5.26	5.88235	0	7.69231	0	0	0	10	15.7895	0	0	5.26316	0	0	0
Distance to the nearest vessel (µm)	Frequency of Megakaryocyte progenitor (MKp)					BDCA2-DTR
0-5	55.5556	50	44.4444	48.9767	35.1457	51.4286	50.2437	50	42.8571	51.42	33.3333	57.1429	61.5385	37.5	50	57.1429	100	37.5	33.3333	25.12	29.4118	22.34	60.12	48.56	75	60.12	66.6667	34.23	37.5
5-10	0	0	11.1111	0	21.6181	0	0	25	0	3.33	0	0	0	12.5	0	0	0	50	0	0	17.6471	0	0	0	0	0	11.1111	3.33	3.33
10-15	12.2222	0	12.2222	12.7558	11.6181	14.2857	12.4391	0	0	5	6	0	9	7.5	0	14.2857	0	0	0	0	0	0	0	5.88235	5.88235	0	0	0	0
15-20	4.11111	5	6.11111	10	17	4.28571	7.31723	5	14	11.11	11.1111	5	0	0	16.6667	0	0	0	16.6667	11.11	5.88235	11.11	11.11	0	5	11.11	0	0	11.11
MK Ploidity (N)	Control			BDCA2-DTR
2N	14.5	11.78	11.54	6.37	4.23	5.19
4N	18.4	16.3	16.32	8.22	6.84	7.4
8N	24.7	25.3	22.51	15.4	15.2	12.43
16N	32.79	34.61	38.6	41.95	48.9	48.7
32N	8.05	9.74	9.41	26.2	22.2	23.4
64N	1.56	1.67	1.22	2.86	2.73	2.88

## Sheet: ED_Fig_5f
ED_Fig_5f
Plasmacytoid dendritic cells (pDCs) counting per femur
Control	pDc depletion 3 days	Recovery 30 days
576102	335891	575472
544516	390435	519868
569032	304601	484127
528828	271494	543929
510325	423954	496296
584169	461865	550710
Megakaryocyte (MK) counting per femur
Control	pDc depletion 3 days	Recovery 30 days
47472.9	18022.5	44197.2
46326	15512	53052
39001.2	22362.2	41570.8
61492.5	11972.7	52646.2
57082.7	18080.6	43447.1
45352.9	17500.1	46993.6
Megakaryocyte progenitor (MKp) counting per femur
Control	pDc depletion 3 days	Recovery 30 days
4748.68	679.172	5154.43
5169.24	1616.13	4212.69
4888.77	685.27	4768.68
5089.73	770.923	5746.56
6251.05	1263.91	4940.62
5593.47	1401.11	4570.58

## Sheet: ED_Fig_5g
ED_Fig_5g
Platelet counting blood /ul
	Control						pDC depletion
Day 0	728	772	780	768	688	736	752	772	752	792	804	708
Day 3	744	728	740	760	804	844	320	372	352	348	332	272
Day 6	804	796	888	752	792	804	356	392	360	352	348	308
Day 10	796	808	924	756	796	812	776	804	704	748	800	736
Day 13	752	812	796	804	756	792	780	764	796	768	756	788
Day 30	768	796	808	848	804	796	804	792	780	744	796	808

## Sheet: ED_Fig_5h
Ext figure 5h
Neutrophil per femur
Control A	Control B	Tcf4-/-
3.24856e+06	2.78264e+06	3.46495e+06
2.02099e+06	4.73166e+06	4.62744e+06
3.6549e+06	2.7684e+06	4.77246e+06
2.00272e+06	3.25298e+06	4.18434e+06
2.99308e+06	3.57256e+06	3.47103e+06
2.26409e+06	4.28733e+06	3.79254e+06
		4.84323e+06
		4.25235e+06
Macrophages per femur
Control A	Control B	Tcf4-/-
56894	91080.3	56455.9
74598.7	99910.8	73829.3
81777.8	81550.9	88754.6
98059.5	102459	95629.5
75873.6	86886.1	86428.8
110146	93600.9	74666
		61413.2
		60469.9
Blood count (k/µl)	Control A						Control B						Tcf4-/-
Neutrophils	0.32	0.56	0.41	0.44	0.22	0.69	0.26	0.35	0.2	0.34	0.35	0.32	0.58	1.5	0.49	1	0.95	1.11	1.41
Monocytes	0.13	0.38	0.17	0.18	0.19	0.19	0.15	0.19	0.15	0.16	0.18	0.15	0.34	0.47	0.22	0.5	0.5	0.34	0.47
