# Supplementary material for: Plasmacytoid dendritic cells control homeostasis of megakaryopoiesis
Source: Nature. 2024 Jul 10;631(8021):645–53. doi: 10.1038/s41586-024-07671-y (PMC11254756; doi:10.1038/s41586-024-07671-y)
Supplement: Supplementary file 19 — Source Data Extended Data Fig. 6 [file 41586_2024_7671_MOESM19_ESM.xlsx]

## Sheet: ED_Fig_6b
Ext figure 6b	pDC (SiglecH+B220+) activation (FACs)
CD 69-positive (%)
Control	PD 6h	PD 24h
8.53	21.1	11.7
6.31	14.3	18.7
7.24	18.5	11
7.44	14.2	10.6
		13.5
		23.8
		15.3
CD 86-positive (%)
Control	PD 6h	PD 24 h
70.3	74.5	79.7
69.9	74.1	80.2
70.9	74.8	76.6
75	74.2	84
		77.3
		78.8
		79.4

## Sheet: ED_Fig_6c
Ext figure 6c
CD 69 MFI (FACs)
MK (vital)	MK (vital) + DNase	MK Dead	MK Dead + DNase	Supernatant (vital)	Supernatant (vital) + DNase	Supernatant (dead)	Supernatant (dead) + DNase
9007	8114	21621	12697	10309	10300	19007	9258
7925	6807	18239	11138	9656	9306	20180	7934
7048	5302	19337	7814	7987	10194	19958	8590
CD 86 MFI (FACs)
MK (vital)	MK (vital) + DNase	MK Dead	MK Dead + DNase	Supernatant (vital)	Supernatant (vital) + DNase	Supernatant (dead)	Supernatant (dead) + DNase
10008	8591	16836	11284	11508	11752	18652	9366
9479	8249	14398	10544	13376	10332	18930	8585
8808	9637	15883	8333	9563	11187	18608	7092

## Sheet: ED_Fig_6d
Ext figure 6d		NanoDrop
DNA content (AU)
MK vital	MK vital +DNAse 1	MK dead	MK dead + DNAse 1
13	17.1	60.4	13.2
12.1	20	58.5	27.1
10	17	64	18
10.3	3	67	20.2

## Sheet: ED_Fig_6e
Ext figure 6e
Plasmacytoid dendritic cells (pDCs) per femur
WT	MyD88-/-
133946	87673.5
105851	109810
105287	93739.8
100685	64401.2
138643	103822
101276	103474
TPO (Plasma pg/ml)
WT	MyD88-/-
5474.9	4834.85
4413.76	2254.42
3416.62	1974.82
2790.05	4376.7
4787.69	5154.87
