# Supplementary material for: Plasmacytoid dendritic cells control homeostasis of megakaryopoiesis
Source: Nature. 2024 Jul 10;631(8021):645–53. doi: 10.1038/s41586-024-07671-y (PMC11254756; doi:10.1038/s41586-024-07671-y)
Supplement: Supplementary file 20 — Source Data Extended Data Fig. 7 [file 41586_2024_7671_MOESM20_ESM.xlsx]

## Sheet: Sheet1
Control					IFNaR-/-
