# Supplementary material for: Plasmacytoid dendritic cells control homeostasis of megakaryopoiesis
Source: Nature. 2024 Jul 10;631(8021):645–53. doi: 10.1038/s41586-024-07671-y (PMC11254756; doi:10.1038/s41586-024-07671-y)
Supplement: Supplementary file 21 — Source Data Extended Data Fig. 8 [file 41586_2024_7671_MOESM21_ESM.xlsx]

## Sheet: ED_Fig_8f
Ext figure 8f
Megakaryocyte (MK) per femur
Control	IFNaR-/-
91390.3	5772.57
63477.3	14346.1
65886	17002.9
38642.8	10857.8
58801.5	16648.6
48667.6	15083.2
Megakaryocyte progenitor (MKp) per femur
Control	IFNaR-/-
4154.09	726.539
5143.16	0.002138
3981.01	0.001655
4260.61	0.001771
3807.92	0.001583
4053.74	949.188
Plasmacytoid dendritic cells (pDCs) per femur
Control	IFNaR-/-
106933	93726.7
103310	98547.8
142304	100489
133339	105636
115870	89485.9
110241	92835.2
Platelet counting blood k/µl
Control	IFNaR-/-
860.894	809.241
852.286	825.229
911.318	784.644
822.769	789.563
873.193	744.059
821.539	736.68
