# Supplementary material for: Plasmacytoid dendritic cells control homeostasis of megakaryopoiesis
Source: Nature. 2024 Jul 10;631(8021):645–53. doi: 10.1038/s41586-024-07671-y (PMC11254756; doi:10.1038/s41586-024-07671-y)
Supplement: Supplementary file 22 — Source Data Extended Data Fig. 9 [file 41586_2024_7671_MOESM22_ESM.xlsx]

## Sheet: ED_Fig_9a
Control					Covid-19

## Sheet: ED_Fig_9b
Ext figure 9b
Plasmacytoid dendritic cells (pDCs) per mm3
Control	Covid-19
10891.3	12694.6
10881.7	13014.5
11456.3	12723.2
Megakaryocyte (MK) per mm3
Control	Covid-19
4049.55	5688.62
3980.65	5564.02
4191.32	5766.36
Megakaryocyte progenitor (MKp) per mm3
Control	Covid-19
369.82	578.84
409.22	533.53
328.73	576.63
Fraction of MKs with pDC contact (%)
Control	Covid-19
12.3288	16.4912
11.2149	15.7534
12.1569	18.0645

## Sheet: ED_Fig_9c
Ext figure 9c
BST2+CD69+pDCs (%)
Control	Covid-19
1.19048	2.91262
1.85615	3.04054
2.14133	2.32558
IFNα expressing pDCs (%)
Control	Covid-19
0.714286	3.72168
0.696056	3.5473
1.2848	4.15282

## Sheet: ED_Fig_9d
Control							Covid-19

## Sheet: ED_Fig_9e
Control							Covid-19
